# Supplementary material for: Superior Haplotypes for Early Root Vigor Traits in Rice Under Dry Direct Seeded Low Nitrogen Condition Through Genome Wide Association Mapping
Source: Front Plant Sci. 2022 Jul 8;13:911775. doi: 10.3389/fpls.2022.911775 (PMC9305665; doi:10.3389/fpls.2022.911775)
Supplement: Supplementary file 1 [file Data_Sheet_1.xlsx]

## Sheet: TableS1
Supplementary Table S1. Genotype used to study early root vigor under dry direct seeded low nitrogen condition during dry and wet seasons
ID	Genotypes	FastSTRUCTURE Group(this from Norton et al. (2018))	Rice subpopulation	used in GWAS	Country of origin / collection
1	ASSAM 4(BORO)	3	aus	Yes	India
2	ARC 5959	2	aus	Yes	India
3	ARC 5960	2	aus	Yes	India
4	ARC 5977	2	aus	Yes	India
5	ARC 6000	4	aus	Yes	India
6	ARC 6240	Admix	aus	Yes	India
7	ARC 7325	1	aus	Yes	India
8	ARC 10958	4	aus	Yes	India
9	AS 2	Admix	aus	Yes	India
10	ARC 10392	Admix	aus	Yes	India
11	ARC 11205	Admix	aus	Yes	India
12	ARC 11340	2	aus	Yes	India
13	ARC 11600	Admix	aus	Yes	India
14	AUS MURALI	4	aus	Yes	Bangladesh
15	BOWALIA	1	aus	Yes	Bangladesh
16	BOWALIA 2	Admix	aus	Yes	Bangladesh
17	AUS 12	Admix	aus	Yes	Bangladesh
18	AUS 16	Admix	aus	Yes	Bangladesh
19	AUS 22	Admix	aus	Yes	Bangladesh
20	AUS 28	5	aus	Yes	Bangladesh
21	AUS 29	Admix	aus	Yes	Bangladesh
22	AUS 31	Admix	aus	Yes	Bangladesh
23	AUS 37	Admix	aus	Yes	Bangladesh
24	AUS 46	Admix	aus	Yes	Bangladesh
25	AUS 60	Admix	aus	Yes	Bangladesh
26	AUS 62	Admix	aus	Yes	Bangladesh
27	AUS 63	5	aus	Yes	Bangladesh
28	AUS 67	Admix	aus	Yes	Bangladesh
29	AUS 68	5	aus	Yes	Bangladesh
30	AUS 74	Admix	aus	Yes	Bangladesh
31	AUS 77	Admix	aus	Yes	Bangladesh
32	AUS 89	Admix	aus	Yes	Bangladesh
33	AUS 93	Admix	aus	Yes	Bangladesh
34	AUS 96	Admix	aus	Yes	Bangladesh
35	AUS 99	Admix	aus	Yes	Bangladesh
36	AUS 100	Admix	aus	Yes	Bangladesh
37	AUS 105	5	aus	Yes	Bangladesh
38	AUS 125	1	aus	Yes	Bangladesh
39	AUS 127	5	aus	Yes	Bangladesh
40	AUS 130	5	aus	Yes	Bangladesh
41	AUS 131	1	aus	Yes	Bangladesh
42	AUS 136	5	aus	Yes	Bangladesh
43	AUS 151	Admix	aus	Yes	Bangladesh
44	AUS 152	5	aus	Yes	Bangladesh
45	AUS 154	4	aus	Yes	Bangladesh
46	AUS 169	Admix	aus	Yes	Bangladesh
47	AUS 175	Admix	aus	Yes	Bangladesh
48	AUS 180	Admix	aus	Yes	Bangladesh
49	AUS 204	Admix	aus	Yes	Bangladesh
50	AUS 209	Admix	aus	Yes	Bangladesh
51	AUS 210	Admix	aus	Yes	Bangladesh
52	AUS 228	Admix	aus	Yes	Bangladesh
53	AUS 267	Admix	aus	Yes	Bangladesh
54	AUS 268	Admix	aus	Yes	Bangladesh
55	AUS 273	Admix	aus	Yes	Bangladesh
56	AUS 277	Admix	aus	Yes	Bangladesh
57	AUS 280	5	aus	Yes	Bangladesh
58	AUS 283	Admix	aus	Yes	Bangladesh
59	AUS 293	Admix	aus	Yes	Bangladesh
60	AUS 294	5	aus	Yes	Bangladesh
61	AUS 298	Admix	aus	Yes	Bangladesh
62	AUS 309	3	aus	Yes	Bangladesh
63	AUS 314	Admix	aus	Yes	Bangladesh
64	AUS 317	Admix	aus	Yes	Bangladesh
65	AUS 321	Admix	aus	Yes	Bangladesh
66	AUS 323	5	aus	Yes	Bangladesh
67	AUS 328	5	aus	Yes	Bangladesh
68	AUS 335	Admix	aus	Yes	Bangladesh
69	AUS 350	1	aus	Yes	Bangladesh
70	AUS 353	Admix	aus	Yes	Bangladesh
71	AUS 354	Admix	aus	Yes	Bangladesh
72	AUS 361	Admix	aus	Yes	Bangladesh
73	AUS 362	Admix	aus	Yes	Bangladesh
74	AUS 364	Admix	aus	Yes	Bangladesh
75	AUS 366	1	aus	Yes	Bangladesh
76	AUS 369	1	aus	Yes	Bangladesh
77	AUS 382	Admix	aus	Yes	Bangladesh
78	AUS 385	5	aus	Yes	Bangladesh
79	AUS 391	Admix	aus	Yes	Bangladesh
80	AUS 401	5	aus	Yes	Bangladesh
81	AUS 411	5	aus	Yes	Bangladesh
82	AUS 414	5	aus	Yes	Bangladesh
83	AUS 415	5	aus	Yes	Bangladesh
84	AUS 417	5	aus	Yes	Bangladesh
85	AUS 420	Admix	aus	Yes	Bangladesh
86	AUS 435	Admix	aus	Yes	Bangladesh
87	AUS 440	Admix	aus	Yes	Bangladesh
88	AUS 453	Admix	aus	Yes	Bangladesh
89	AUS 455	Admix	aus	Yes	Bangladesh
90	AUS 462	Admix	aus	Yes	Bangladesh
91	AUS 464	Admix	aus	Yes	Bangladesh
92	BORO 354	3	aus	Yes	Bangladesh
93	BALAM AUS	5	aus	Yes	India
94	BORO	Admix	aus	Yes	India
95	BORO BLACK	4	aus	Yes	India
96	BCULARN	Admix	aus	Yes	Bangladesh
97	AUSMERI	Admix	aus	Yes	Bangladesh
98	ARC 14108	Admix	aus	Yes	Bangladesh
99	ARC 14855	4	aus	Yes	India
100	ARC 14915	Admix	aus	Yes	India
101	ARC 14950	Admix	aus	Yes	India
102	ARC 14965	Admix	aus	Yes	India
103	ARC 14969	Admix	aus	Yes	India
104	ARC 7098	Admix	aus	Yes	India
105	BROWN GORA S.B. 92	4	aus	Yes	India
106	AUS PADDY(BLACK)	Admix	aus	Yes	India
107	AUS PADDY(WHITE)	2	aus	Yes	India
108	ANJANI	Admix	aus	Yes	India
109	BAUSPHR	Admix	aus	Yes	India
110	BIR CONA	5	aus	Yes	Bangladesh
111	AUS KUSHI	Admix	aus	Yes	Bangladesh
112	MTU18	Admix	aus	Yes	India
113	SLO 19	Admix	aus	Yes	India
114	EARLY SUTARSAR 39	Admix	aus	Yes	India
115	PHULPATTAS 72	Admix	aus	Yes	India
116	DA 12	5	aus	Yes	Bangladesh
117	KADA-68-1	4	aus	Yes	India
118	DF3	1	aus	Yes	Bangladesh
119	CTG250	Admix	aus	Yes	Bangladesh
120	JW102	4	aus	Yes	India
121	KHAILAORGOABEZ	3	aus	Yes	India
122	KELE(AUS)	Admix	aus	Yes	India
123	CHAMKA	Admix	aus	Yes	Bangladesh
124	KALOSHAITA	1	aus	Yes	Bangladesh
125	KUMBI	Admix	aus	Yes	Bangladesh
126	MUNSHISHAIL	Admix	aus	Yes	Bangladesh
127	SHONI	1	aus	Yes	Bangladesh
128	PURA NUKNA	1	aus	Yes	Bangladesh
129	CUNAIL	3	aus	Yes	Bangladesh
130	FAISHA MANSA	Admix	aus	Yes	Bangladesh
131	KANCHA NONI	Admix	aus	Yes	Bangladesh
132	PHUL DUMRA	Admix	aus	Yes	Bangladesh
133	DHALIBORO 105-2	3	aus	Yes	Bangladesh
134	DHALIBORO 111-3		aus	Yes	Bangladesh
135	KALIBORO 2-2	3	aus	Yes	Bangladesh
136	KALIBORO 26	3	aus	Yes	Bangladesh
137	KALIBORO 41-1	3	aus	Yes	Bangladesh
138	KALIBORO 80-3	3	aus	Yes	Bangladesh
139	KALIBORO 138-2	3	aus	Yes	Bangladesh
140	KALIBORO 704	3	aus	Yes	Bangladesh
141	KAL BURI	1	aus	Yes	Bangladesh
142	SHADA BORO	3	aus	Yes	Bangladesh
143	JAGAL-1640 A	3	aus	Yes	India
144	CHANDRA KANA	Admix	aus	Yes	India
145	CHANDRA MUKHI	1	aus	Yes	India
146	GOHAMA BHADRI	Admix	aus	Yes	India
147	HIJLI	1	aus	Yes	India
148	JAGAL	Admix	aus	Yes	India
149	JATI AUS	Admix	aus	Yes	India
150	KALINDI	4	aus	Yes	India
151	KALO BIRA	1	aus	Yes	India
152	KELE BARI	Admix	aus	Yes	India
153	KHASHIA PANJA	Admix	aus	Yes	India
154	KUBIL RASH	Admix	aus	Yes	India
155	M 136-20	Admix	aus	Yes	India
156	NAI DUMUR	Admix	aus	Yes	India
157	PADMA SAIL	5	aus	Yes	India
158	SHAMLA MEGHI	Admix	aus	Yes	India
159	SHETE BHADO	Admix	aus	Yes	India
160	SOA MUKHI	Admix	aus	Yes	India
161	SOASI	Admix	aus	Yes	India
162	SXC290	Admix	aus	Yes	India
163	HABIGANJ BORO 2	Admix	aus	Yes	Bangladesh
164	SORIBHOG	2	aus	Yes	Bangladesh
165	DESHI BORO	3	aus	Yes	Bangladesh
166	JAGLE BORO	3	aus	Yes	Bangladesh
167	SORISHAFUL	Admix	aus	Yes	Bangladesh
168	KADA-176-12	4	aus	Yes	India
169	DHALAI KACHARI	Admix	aus	Yes	Bangladesh
170	GOTA LEMMA	Admix	aus	Yes	Bangladesh
171	MOTZHUL		aus	Yes	Bangladesh
172	CN2-175-5-31	Admix	aus	Yes	India
173	DHINGHA	Admix	aus	Yes	India
174	DA2	3	aus	Yes	India
175	GOUERISAIL	Admix	aus	Yes	India
176	Code No BI 93	Admix	aus	Yes	India
177	KALI AUS	4	aus	Yes	India
178	PARBATJIRA	Admix	aus	Yes	India
179	SATHA	Admix	aus	Yes	India
180	DULAAUS	4	aus	Yes	Bangladesh
181	CHINGER	4	aus	Yes	India
182	RAJBHOG	Admix	aus	Yes	India
183	T 65	Admix	aus	Yes	India
184	SAITA BORO	3	aus	Yes	Bangladesh
185	KUDA	4	aus	Yes	India
186	JABAR SAIL	Admix	aus	Yes	Bangladesh
187	KALASU	4	aus	Yes	India
188	JABOR SAIL	Admix	aus	Yes	Bangladesh
189	DUBHI GORA	Admix	aus	Yes	India
190	NAGRI	Admix	aus	Yes	India
191	DJ29	Admix	aus	Yes	India
192	CHENGRI 1	4	aus	Yes	Bangladesh
193	LALI BORO	Admix	aus	Yes	Bangladesh
194	JABAHUL	1	aus	Yes	Bangladesh
195	RAJ MUNDO	1	aus	Yes	Bangladesh
196	TEPA BORO 508	Admix	aus	Yes	India
197	W 418	Admix	aus	Yes	India
198	WHITE DUBHI	4	aus	Yes	India
199	ARC 7229	2	aus	Yes	India
200	BJ 1	Admix	aus	Yes	India
201	Black Gora	Admix	aus	Yes	India
202	Dhala Shaitta	Admix	aus	Yes	Bangladesh
203	DV85	Admix	aus	Yes	Bangladesh
204	DZ78	Admix	aus	Yes	Bangladesh
205	Jhona 349	Admix	aus	Yes	India
206	Kalamkati	Admix	aus	Yes	India
207	Kasalath	4	aus	Yes	India
208	T 1	Admix	aus	Yes	India
209	T26	Admix	aus	Yes	India
210	ARC 6578	2	aus	Yes	India
211	CTG 1516	5	aus	Yes	Bangladesh
212	DD 62	Admix	aus	Yes	Bangladesh
213	DJ 123	1	aus	Yes	Bangladesh
214	DJ 24	5	aus	Yes	Bangladesh
215	DM 43	Admix	aus	Yes	Bangladesh
216	DM 56	5	aus	Yes	Bangladesh
217	DM 59	5	aus	Yes	Bangladesh
218	DNJ 140		aus	Yes	Bangladesh
219	DV 123	5	aus	Yes	Bangladesh
220	Ghorbhai	Admix	aus	Yes	Bangladesh
221	Goria	Admix	aus	Yes	Bangladesh
222	Jamir	3	aus	Yes	Bangladesh
223	Kachilon	1	aus	Yes	Bangladesh
224	DZ 193		aus	Yes	Bangladesh
225	Karkati 87	Admix	aus	Yes	Bangladesh
226	ARC 10376	1	aus	Yes	India
227	9524	2	aus	Yes	India
228	Surjamkuhi	5	aus	Yes	India
229	PTB 30	Admix	aus	Yes	India
230	Bawoi	Admix	aus	Yes	Bangladesh
231	Lakhai		Japonica	Yes	Bangladesh
232	Boraya		Japonica	Yes	Bangladesh
233	Bogura	3	aus	Yes	Bangladesh
234	Lahaya		Japonica	Yes	Bangladesh
235	Deshi boro		Indica	Yes	Bangladesh
236	Tupa	3	aus	Yes	Bangladesh
237	Chhola boro	3	aus	Yes	Bangladesh
238	Chhola boro(2)	3	aus	Yes	Bangladesh
239	Lafai	3	aus	Yes	Bangladesh
240	Omni boro	3	aus	Yes	Bangladesh
241	Chaili boroi	3	aus	Yes	Bangladesh
242	Sada boro	3	aus	Yes	Bangladesh
243	Gobir sail		Japonica	Yes	Bangladesh
244	Dumsia 81		Japonica	Yes	Bangladesh
245	Tulsi boro	3	aus	Yes	Bangladesh
246	Gachi		Japonica	No	Bangladesh
247	Gul tepi		aus	Yes	Bangladesh
248	Rata boro	3	Japonica	Yes	Bangladesh
249	Choudhury sail			Yes	Bangladesh
250	Bachi boro		Japonica	Yes	Bangladesh
251	Lara	Admix		Yes	Bangladesh
252	Asahi		Indica	Yes	Bangladesh
253	BR 3		Indica	Yes	Bangladesh
254	BR 6		Indica	Yes	Bangladesh
255	BR 16	Admix	aus	Yes	Bangladesh
256	BRRI dhan 28		Indica	Yes	Bangladesh
257	BRRI dhan45		Indica	Yes	Bangladesh
258	BRRI dhan47		Indica	Yes	Bangladesh
259	BRRI dhan50		Indica	Yes	Bangladesh
260	BINA dhan 5		Indica	Yes	Bangladesh
261	Iratom 24		Indica	Yes	Bangladesh
262	IARI 6626		aus	Yes	India
263	IARI 7449	2	aus	Yes	India
264	Purple Puttu	2	aus	Yes	India
265	P 79	Admix	aus	Yes	India
266	Polman	Admix	aus	Yes	India
267	DJ 53	5	aus	Yes	Bangladesh
268	Ziri	Admix	aus	Yes	India
269	IARI 6621	2	aus	Yes	India
270	P 32	Admix	aus	Yes	India
271	99216	2	aus	Yes	India
272	NP 97	Admix	aus	Yes	India
273	DV 118	5	aus	Yes	Bangladesh
274	Pachodi 427	Admix	aus	Yes	India
275	Bowalia	Admix	aus	Yes	Bangladesh
276	ARC 10303	1	aus	Yes	India
277	ARC 10378		aus	Yes	India
278	DA 24	Admix	aus	Yes	Bangladesh
279	Thubri	Admix	aus	Yes	Bangladesh
280	Fulbadam	Admix	aus	Yes	Bangladesh
281	AZUCENA		Japonica	Yes	Philippines
282	DOM SUFID		Japonica	Yes	Iran
283	DULAR	Admix	aus	Yes	India
284	FR 13 A	4	aus	Yes	India
285	IR 64-21		Indica	Yes	Philippines
286	LI-JIANG-XIN-TUAN-HEI-GU		Japonica	Yes	China
287	M 202		Japonica	Yes	USA
288	MINGHUI 63	Admix	indica	Yes	China
289	MOROBEREKAN		Japonica	No	Guinea
290	N 22	Admix	aus	Yes	India
291	NIPPONBARE		Japonica	Yes	Japan
292	POKKALI		Indica	Yes	India
293	SADU CHO		indica	Yes	Korea
294	SANHUANGZHAN NO 2		indica	Yes	China
295	SWARNA		indica	Yes	India
296	TAINUNG 67		Japonica	Yes	Taiwan
297	ZHENSHAN 97 B		Indica	Yes	China
298	ASWINA		Indica	Yes	BDG
299	CYPRESS		Japonica	Yes	USA
300	RAYADA	4		Yes	Bangladesh

## Sheet: TableS2
Supplementary Table S2. Descriptive statistics of traits for the genotypes grown under dry direct seeded low nitrogen condition during dry and wet seasons
Seasons	Traits	Mean	Standard Deviation	SE of mean	Lower 95% CI of Mean	Upper 95% CI of Mean	Sum	Skewness	Kurtosis	Coefficient of Variation
Dry Season	Root length (cm) (14D)	5.97337	1.30882	0.07836	5.81912	6.12762	1666.57	0.13197	-0.11384	0.21911
	Crown root no (14D)	10.3855	2.13281	0.13004	10.1295	10.6415	2793.7	1.04927	2.19708	0.20536
	Root dry wt (g) (14D)	0.01227	0.01004	0.000601937	0.01108	0.01345	3.4102	14.1098	222.091	0.81816
	Root length (cm) (28D)	12.8134	2.32156	0.13448	12.5487	13.078	3818.38	0.28319	-0.29755	0.18118
	Crown root no (28D)	16.4666	2.01367	0.11665	16.237	16.6962	4907.05	0.62022	0.77278	0.12229
	Shoot dry wt (g) (28D)	0.06343	0.03252	0.00189	0.06272	0.07015	19.7311	1.94938	6.22555	0.48944
	Root dry wt (g) (28D)	0.02812	0.01639	0.000950799	0.02624	0.02999	8.3502	3.21849	13.0198	0.58281
	RGR (mg/g/day)	0.05876	0.03384	0.00203	0.05476	0.06276	16.277	0.84794	0.99251	0.57581
	AGR (cm/day)	0.00117	0.00114	6.85658e-05	0.00103	0.0013	0.3239	3.51461	14.8021	0.97593
	CGR (g/m2/day)	0.03886	0.03815	0.00229	0.03434	0.04337	10.7633	3.48492	14.6481	0.98184
Wet Season	Root length (cm) (14D)	3.96749	1.07804	0.07032	3.82894	4.10604	932.36	0.47515	1.05356	0.27172
	Crown root no (14D)	6.8761	1.41708	0.09264	6.69359	7.05862	1609.01	1.08421	2.59775	0.20609
	Root dry wt (g) (14D)	0.00384	0.00203	0.000133265	0.00357	0.0041	0.88978	3.43157	17.1088	0.52926
	Root length (cm) (28D)	7.19722	1.66471	0.11173	6.97703	7.41741	1597.78	1.04102	2.23849	0.2313
	Crown root no (28D)	12.8868	2.80804	0.18846	12.5154	13.2582	2860.87	0.69967	1.51463	0.2179
	Shoot dry wt (g) (28D)	0.06358	0.02149	0.00144	0.06073	0.06642	14.1141	0.97525	1.37895	0.33797
	Root dry wt (g) (28D)	0.01366	0.00619	0.00041542	0.01284	0.01448	3.03326	1.44287	3.31969	0.45301
	RGR (mg/g/day)	0.09287	0.03255	0.00223	0.08847	0.09727	19.7809	0.19496	0.94321	0.35053
	AGR (cm/day)	0.24001	0.1432	0.00961	0.22106	0.25895	53.2812	1.69632	5.04435	0.59667
	CGR (g/m2/day)	0.02432	0.01447	0.00097114	0.02241	0.02624	5.39983	1.60844	4.15883	0.59488

## Sheet: TableS3
Supplementary Table S3. Pearson correlation among different phenotypic root related traits in rice grown under dry direct seeded low nitrogen condition during dry and wet seasons
Seasons	Traits	Root length (14D)	Crown root no (14D)	Root dry wt (14D)	Root length (28D)	Crown root no (28D)	Shoot dry wt (28D)	Root dry wt (28D)	RGR	AGR	CGR
Dry Season	Root length (14D)	1
	Crown root no (14D)	-0.54473
	Root dry wt (14D)	-0.02706	-0.12178
	Root length (28D)	-0.44105	0.33276	0.12153
	Crown root no (28D)	-0.27102	0.15152	-0.01031	0.15016
	Shoot dry wt (28D)	-0.01198	-0.05422	-0.01692	-0.08885	0.02202
	Root dry wt (28D)	-0.03042	-0.00514	-0.00792	0.03088	0.0694	0.39253
	RGR	0.00294	0.0833	-0.27114	-0.03615	0.00178	0.4002	0.73844
	AGR	-0.01932	0.02445	-0.09637	0.0439	0.02334	0.26861	0.97719	0.82752
	CGR	-0.01954	0.02464	-0.09665	0.04229	0.02418	0.27188	0.97748	0.83019	0.99987	1
Wet Season	Root length (14D)	1
	Crown root no (14D)	0.39043
	Root dry wt (14D)	0.33215	0.62456
	Root length (28D)	0.19962	0.18259	0.19237
	Crown root no (28D)	0.01857	0.32176	0.1935	0.38464
	Shoot dry wt (28D)	-0.05016	0.15044	0.33068	0.44797	0.27899
	Root dry wt (28D)	-0.08684	0.13836	0.25925	0.39436	0.30396	0.83897
	RGR	-0.30029	-0.18261	-0.43746	0.2611	0.14095	0.53377	0.68328
	AGR	-0.41165	-0.06523	0.01048	0.79878	0.33396	0.40934	0.37371	0.42032
	CGR	-0.16086	0.02142	0.03014	0.3789	0.27179	0.79631	0.96727	0.81133	0.43251	1

## Sheet: TableS4
Supplementary Table S4. Eigenvalues , percentage of variance, coefficients of axis and scree plots of PCA of different early phenotypic root related traits in rice grown under dry direct seeded low nitrogen conditions during dry and wet seasons
Seasons	Axes	Eigenvalue	Percentage of Variance	Cumulative Variance				Coefficients of PC1	Coefficients of PC2		Scree plots
Dry Season	1	3.83619	0.3836	0.3836			Root length (14D)	-0.03751	-0.59339
	2	1.9732	0.1973	0.5809			Crown root no (14D)	0.03392	0.54909
	3	1.11895	0.1119	0.6928			Root dry wt (14D)	-0.07956	0.01301
	4	0.93981	0.094	0.7868			Root length (28D)	0.04031	0.48891
	5	0.86821	0.0868	0.8736			Crown root no (28D)	0.02845	0.31894
	6	0.62052	0.0621	0.9357			Shoot dry wt (28D)	0.20395	-0.03879
	7	0.41943	0.0419	0.9776			Root dry wt (28D)	0.48711	-0.02779
	8	0.21281	0.0213	0.9989			RGR	0.45635	-0.03661
	9	0.01078	0.0011	1			AGR	0.5005	-0.03033
	10	0.000102	0	1			CGR	0.50104	-0.03053
Wet Season	1	4.17281	0.4173	0.4173			Root length (14D)	-0.0744	0.4493
	2	2.22063	0.2221	0.6393			Crown root no (14D)	0.06951	0.52038
	3	1.24829	0.1248	0.7642			Root dry wt (14D)	0.07401	0.53762
	4	0.83869	0.0839	0.848			Root length (28D)	0.32645	0.17749
	5	0.7868	0.0787	0.9267			Crown root no (28D)	0.22409	0.22034
	6	0.47175	0.0472	0.9739			Shoot dry wt (28D)	0.4229	0.10274
	7	0.19048	0.019	0.9929			Root dry wt (28D)	0.44818	0.02883
	8	0.07056	0.0071	1			RGR	0.35746	-0.35651
	9	0	0	1			AGR	0.34753	-0.1006
	10	0	0	1			CGR	0.44621	-0.0982

## Sheet: TableS5
Supplementary Table S5. The QTL interval and the position of the QTLs detected in the present study for early root vigor under dry direct-seeded conditions.
QTL	QTL region	Root length 14d (W)	Root dry wt 14d (W)	Crown root no 14d (W)	Root length 28d (W)	Root dry wt 28d (W)	Crown root no 28d (W)	AGR (W)	RGR (W)	CGR (W)	Root length 14d (D)	Root dry wt 14d (D)	Crown root no 14d (D)	Root length 28d (D)	Root dry wt 28d (D)	Crown root no 28d (D)	AGR (D)	RGR (D)	CGR (D)
1.1	0.0019-0.06									0.002a
1.2	0.29-0.40									0.4a
1.3	1.22-1.40									1.25
1.4	18.81-19.05					19.06b
1.4	19.00-19.05						19.01b
1.5	19.74-19.82				19.74
1.6	21.75-21.79						21.76
1.7	23.63-23.80				23.63c
1.7	23.90-23.92			23.93c
1.8	25.55-25.67						25.59
1.9	25.95-26.22														26.18d
1.9	26.15-26.18																26.16d
1.9	26.15-26.18																		26.16d
1.9	26.24-26.46														26.37d
1.1	26.27-26.38																26.37d
1.1	26.27-26.38																		26.37d
1.11	28.50-28.51						28.52
1.12	31.81-32.09		32.05e
1.12	31.85-31.91		31.91e
1.13	33.19-33.42																33.43f
1.13	33.19-33.42																		33.43f
1.13	33.19-33.42														33.43f
1.13	33.23-33.48														33.48f
1.13	33.24-33.48																33.48f
1.13	33.24-33.48																		33.48f
1.14	34.17-34.33						34.18
1.15	36.45-36.60						36.45
1.16	39.18-39.22						39.21
1.17	40.32-40.32				40.32
2.1	1.45-1.49																1.45g
2.1	1.45-1.49																		1.45g
2.1	1.45-1.49														1.45g
2.2	4.02-4.02			4.02
2.3	19.07-19.07				19.08
2.4	19.31-19.33													19.34
2.5	20.98-21.07								20.99
2.6	24.32-24.41								24.32
2.7	30.49-30.59																30.59h
2.7	30.49-30.59																		30.59h
2.7	30.56-30.59														30.59h
2.8	34.44-34.47	34.47i
2.8	34.45-34.47			34.46i
3.1	3.00-3.09					3.05
3.2	14.61-14.67	14.62
3.3	24.83-24.87									24.88j
3.3	24.84-24.87	24.85j
3.4	33.22-33.48						33.26
3.5	35.35-35.36								35.37
3.6	35.99-36.10												36.05
4.1	16.01-16.18						16.02
4.2	16.37-16.49							16.49k
4.2	16.37-16.49				16.49k
4.3	23.66-23.82									23.83
4.4	29.73-29.81										29.75l
4.4	29.99-30.14																30.05l
4.4	29.99-30.14																		30.05l
4.4	29.99-30.14														30.15l
4.5	34.80-34.91							34.8
5.1	0.37-0.58		0.58
5.2	1.56-1.71												1.57
5.3	3.12-3.14															3.13
5.4	21.04-21.05										21.05
5.5	21.55-21.63						21.6m
5.5	21.63-21.68		21.6m
5.6	24.77-24.88				24.86n
5.6	24.77-24.89							24.86n
5.6	24.81-24.88				24.89n
6.1	1.00-1.02						1.02o
6.1	1.02-1.04								1.04o									1.04o
6.1	1.02-1.04										1.03o
6.2	2.77-2.95						2.77p
6.2	2.98-3.08						3.08p
6.3	4.01-4.23						4.02q
6.3	4.31-4.32								4.33q
6.4	9.14-9.21						9.14r
6.4	9.39-9.39						9.39r
6.5	13.01-13.05								13.02
6.6	14.93-14.94													14.94
6.7	22.67-22.69					22.69
6.8	24.56-24.58					24.59s
6.9	24.70-27.70								24.7s
6.1	26.62-26.65				26.62
6.11	27.93-28.01								27.93
6.12	28.08-28.20						28.15t
6.12	28.10-28.12				28.11t
6.13	29.02-29.02	29.02
7.1	0.35-0.41								0.36
7.2	1.12-1.23			1.12
7.3	3.33-3.33			3.33
7.4	16.16-16.33			16.33u
7.4	16.80-16.93											16.93u
7.5	17.32-17.33						17.32
7.6	20.91-21.16										20.99
7.7	21.06-21.37										21.27v
7.7	21.33-21.43										21.37v
7.7	21.41-21.45										21.41v
8.1	3.43-3.50													3.44
8.2	4.89-5.08				5.08
8.3	6.36-6.49						6.48
8.4	18.79-18.87				18.87
8.5	25.01-25.14								25.15
8.6	27.81-27.84										27.82
8.7	28.35-28.36			28.37
9.1	7.78-7.96					7.79w
9.1	7.78-7.96					7.88w
9.2	11.63-11.66	11.64
9.3	19.10-19.12																19.12x
9.3	19.10-19.12																		19.12x
9.3	19.11-19.12													19.12x
9.4	22.24-22.29					22.3
10.1	2.68-2.77					2.75
10.2	4.23-4.33									4.24y
10.2	4.23-4.54			4.32y
10.2	4.31-4.54	4.54y
10.2	4.34-4.45		4.45y
10.2	4.43-4.43	4.43y
10.3	9.28-9.53				9.41z
10.3	9.38-9.39									9.38z
10.3	9.38-9.53							9.39z
10.4	11.28-11.30						11.29
10.4	11.65-11.66						11.66
10.4	13.07-13.12						13.07
10.4	13.55-13.66				13.55
10.5	16.04-16.08								16.08aa
10.5	16.08-16.42					16.29aa
10.6	16.26-16.61								16.4ab
10.6	16.59-16.61					16.62ab
10.6	16.63-16.64								16.64ab
11.1	0.69-0.70						0.69
11.2	2.04-2.16		2.14
11.3	8.56-8.60			8.57
11.4	9.06-9.07	9.07ac
11.4	9.25-9.29	9.27ac
11.5	10.67-10.71					10.67ad									10.67ad
11.5	10.67-10.72																10.68ad		10.68ad
11.6	10.67-10.72
11.7	17.80-17.87															17.86ae
11.7	17.80-17.90															17.89ae
11.8	19.88-19.89												19.89
11.9	20.83-21.02																	21
11.1	22.50-22.54		22.51
11.11	22.93-23.02		23.01af
11.12	23.10-23.28						23.24af
11.13	26.95-26.95						26.95
12.1	8.87-9.04					8.89
12.2	8.96-9.39					9.21
12.3	9.55-10.00					9.79
12.4	17.84-17.87						17.87
12.5	22.10-22.16																22.1ag
12.5	22.10-22.16																		22.1ag
12.5	22.10-22.16					22.1ag								22.1ag
12.6	23.97-23.97																23.97ah
12.6	23.97-23.97																		23.97ah
12.7	24.49-24.65	24.49
12.8	25.98-26.01			26.02
12.9	26.68-26.85			26.79ai
12.9	26.70-26.79		26.8ai
Fonts indicate significance. Normal: 1e −5 < = p value < 1e −4; Italic: 1e −6 < = p value < 1e −5; Bolditalics: 1e −7 < = p value < 1e −6; bold: p value < 1e −7
QTL position in columns followed by the same letters for multiple traits would help to identify strong QTLs for multiple traits. For more clarity, the overlapping QTLs, within 243 kb a grouped with grey shading.color.

## Sheet: TableS6
Supplementary Table S6. Genes involved in root growth, nutrient uptake, transporter, mycorrhiza were identified in this study under direct seeded conditions in rice.
S.No.	Most significant SNP	P value	Traits	Season	Chromosome	Position (Mb)	GeneId	Locus MSU	Genes	Annotation	Remarks	Reference
1	13179398	1.53e-07	Root lt_28, Root dry wt_28, AGR-R	Wet	Chr2	13.0961	LOC_Os02g22020	LOC_Os02g22020.1	NIGT1	MYB family transcription factor	NIGT1 as a nitrate-inducible and autorepressible transcriptional repressor that may play a role in the nitrogen response in rice	Naoya Sawaki, Ryoma Tsujimoto, Mikao Shigyo, Mineko Konishi, Seiichi Toki, Toru Fujiwara, Shuichi Yanagisawa, A Nitrate-Inducible GARP Family Gene Encodes an Auto-Repressible Transcriptional Repressor in Rice, Plant and Cell Physiology, Volume 54, Issue 4, April 2013, Pages 506–517
2	24676004	2.77e-05	RGR_R	Wet	Chr2	24.68	LOC_Os02g40710	LOC_Os02g40710.1	3|OsAMT1.3	ammonium transporter protein	high-affinity NH4+ transporters in roots of Oryza sativa	KUMAR, A., SILIM, S.N., OKAMOTO, M., SIDDIQI, M.Y. and GLASS, A.D.M. (2003), Differential expression of three members of the AMT1 gene family encoding putative high-affinity NH4+ transporters in roots of Oryza sativa subspecies indica. Plant, Cell & Environment, 26: 907-914. https://doi.org/10.1046/j.1365-3040.2003.01023.x
3	24676004	2.77e-05	RGR_R	Wet	Chr2	24.69	LOC_Os02g40730	LOC_Os02g40730.1	2|OsAMT1.2	ammonium tranporter protein	(OsAMT1;2) and Glutamate synthetase 1 (OsGOGAT1) genes leads to increased tolerance to nitrogen limitation and to better ammonium uptake and N remobilization at the whole plant level.	Lee, S., Marmagne, A., Park, J., Fabien, C., Yim, Y., Kim, S.-j., Kim, T.-H., Lim, P.O., Masclaux-Daubresse, C. and Nam, H.G. (2020), Concurrent activation of OsAMT1;2 and OsGOGAT1 in rice leads to enhanced nitrogen use efficiency under nitrogen limitation. Plant J, 103: 7-20. https://doi.org/10.1111/tpj.14794
4	8064730	2.72194e-05	Root dry wt_14	Wet	Chr3	7.81502	LOC_Os03g14370	LOC_Os03g14370.2	OsACR9	ACT domain containing protein	OsACR9 protein was distributed in epidermis, exodermis, sclerenchyma and vascular parenchyma cells, and its accumulation markedly increased after supply of NH(+)(4)	Kudo, T., Kawai, A., Yamaya, T. and Hayakawa, T. (2008), Cellular distribution of ACT domain repeat protein 9, a nuclear localizing protein, in rice (Oryza sativa). Physiologia Plantarum, 133: 167-179. https://doi.org/10.1111/j.1399-3054.2008.01051.x
5	14616786	2.96e-05	Root lt_14	Wet	Chr3	14.49	LOC_Os03g25360	LOC_Os03g25360.1	prx47	peroxidase precursor	organoNITROGEN compound biosynthetic process GO:1901566	https://ricexpro.dna.affrc.go.jp/GGEP/graph-view.php?featurenum=2411
6	33980412	6.69e-05	Root dry wt_28	Wet	Chr3	33.9058	LOC_Os03g59570	LOC_Os03g59570.1	OsIPT4	IPP transferase	Expression of root OsIPT4 in response to exogenously applied nitrate and ammonium, accompanyed by increase of cytokinin in the xylem sap and significantly increased seedling shoot growth.	Tomoe Kamada-Nobusada, Nobue Makita, Mikiko Kojima, Hitoshi Sakakibara, Nitrogen-Dependent Regulation of De Novo Cytokinin Biosynthesis in Rice: The Role of Glutamine Metabolism as an Additional Signal, Plant and Cell Physiology, Volume 54, Issue 11, November 2013, Pages 1881–1893, https://doi.org/10.1093/pcp/pct127
7	35365882	7.28e-08	RGR_R	Wet	Chr3	35.23	LOC_Os03g62200	LOC_Os03g62200.1	OsAMT3.2	ammonium tranporter protein	expressed in the roots and shoots, primarily old leaves. N starvation for 48 h up-regulatedOsAMT1;1, 1;2, 3;1, 3;2, 3;3	Li, S. M., Li, B. Z. and Shi, W. M. 2012. Expression patterns of nine ammonium transporters in rice in response to N status. Pedosphere. 22(6): 860–869.
8	23819342	8.99e-05	RGR_R	Wet	Chr4	23.6	LOC_Os04g39610	LOC_Os04g39610.1	OsGDPD10	glycerophosphoryl diester phosphodiesterase family protein	showed early responsiveness to nitrogen, K, Fe and Zn deficiency	Mehra, P., Giri, J. Rice and chickpea GDPDs are preferentially influenced by low phosphate and CaGDPD1 encodes an active glycerophosphodiester phosphodiesterase enzyme. Plant Cell Rep 35, 1699–1717 (2016). https://doi.org/10.1007/s00299-016-1984-0
9	27436796	3.03e-07	CGR-R	Wet	Chr4	27.2334	LOC_Os04g45970	LOC_Os04g45970.1	OsGDH2	glutamate dehydrogenase protein	ammonium-dependent and -assimilation-related gene GDH2. OsGDH2 were shown to be significantly dependent on the regulation of OsIDD10 expression for ammonium-mediated induction processes and enhanced in IDD10 overexpression lines. OsGDH2 in the ammonium assimilation pathway can be regulated by OsPIN1b.	Xuan, Y.H., Priatama, R.A., Huang, J., Je, B.I., Liu, J.M., Park, S.J., Piao, H.L., Son, D.Y., Lee, J.J., Park, S.H., Jung, K.H., Kim, T.H. and Han, C.-d. (2013), Indeterminate domain 10 regulates ammonium-mediated gene expression in rice roots. New Phytol, 197: 791-804. https://doi.org/10.1111/nph.12075
10	34803526	9.32e-07	AGR-R	Wet	Chr4	34.6543	LOC_Os04g58190	LOC_Os04g58190.2	OsDOF18	dof zinc finger domain containing protein	OsDOF18 mediates ammonium transport and nitrogen distribution. OsDOF18 involved in regulating the expressions of ammonium transporters OsAMT1;1, OsAMT1;3, OsAMT2;1, and OsAMT4;1	Wu Y, Yang W, Wei J, Yoon H, , An G. Transcription Factor OsDOF18 Controls Ammonium Uptake by Inducing Ammonium Transporters in Rice Roots. Mol. Cells 2017;40:178-185. https://doi.org/10.14348/molcells.2017.2261
11	16050272	5.88e-07	Root lt_28	Wet	Chr5	15.8662	LOC_Os05g27304	LOC_Os05g27304.1	PTR	peptide transporter PTR2	nitrate(chlorate)/proton symporter	http://www.membranetransport.org/protein.php?pOID=osat1&pSynonym=LOC_Os05g27304
12	21642140	3.38428e-05	Root dry wt_14	Wet	Chr5	21.7057	LOC_Os05g37140	LOC_Os05g37140.1	Fd	2Fe-2S iron-sulfur cluster binding domain containing protein	Expression of the root Fd gene was induced in response to nitrate and ammonium	Naomi Doyama, Hiroyuki Kajiwara, Shoji Ida. 1998. Cloning and expression of a ferredoxin gene in rice roots in response to nitrate and ammonium, Plant Science,137(1):53-62
13	22689671	8.35e-06	Root dry wt_28	Wet	Chr6	22.6556	LOC_Os06g38294	LOC_Os06g38294.1	NRT1.2	peptide transporter PTR2	_	Xiaorong Fan, Misbah Naz, Xiaoru Fan, Wei Xuan, Anthony J Miller, Guohua Xu, Plant nitrate transporters: from gene function to application, Journal of Experimental Botany, Volume 68, Issue 10, 1 May 2017, Pages 2463–2475, https://doi.org/10.1093/jxb/erx011
14	13071477	2.35e-05	Crown root no_28	Wet	Chr10	12.96	LOC_Os10g25130	LOC_Os10g25130.1	OsAlaAT1	aminotransferase	nitrogen; storage substances; seed; starch; stress tolerance; endosperm. inner endosperm tissue of developing seeds and weak activity in root tips.	Kikuchi, H., Hirose, S., Toki, S. et al. Molecular characterization of a gene for alanine aminotransferase from rice (Oryza sativa). Plant Mol Biol 39, 149–159 (1999). https://doi.org/10.1023/A:1006156214716
15	14644136	2.29e-05	AGR-R	Wet	Chr10	14.4985	LOC_Os10g27980	LOC_Os10g27980.1	OsGAT4	transmembrane amino acid transporter protein	related to fe also	Zhao H, Ma H, Yu L, Wang X, Zhao J (2012) Genome-Wide Survey and Expression Analysis of Amino Acid Transporter Gene Family in Rice (Oryza sativa L.). PLoS ONE 7(11): e49210. https://doi.org/10.1371/journal.pone.0049210
16	26797090	8.46516e-06	Root dry wt_14, Crown root no_14	Wet	Chr12	26.9561	LOC_Os12g43440	LOC_Os12g43440.1	TOND1	thaumatin	_	Zhang, Y., Tan, L., Zhu, Z., Yuan, L., Xie, D. and Sun, C. (2015), TOND1 confers tolerance to nitrogen deficiency in rice. Plant J, 81: 367-376. https://doi.org/10.1111/tpj.12736
17	26797090	8.46516e-06	Root dry wt_14	Wet	Chr12	27.022	LOC_Os12g43550	LOC_Os12g43550.2	OsRab5a	ras-related protein	Induced by nitrogen and phosphorus starvation in roots	Xiaobing Wang, Ming Xia, Qingshuang Chen, Zhongchang Wu, Ping Wu. 2002. Identification of a new small GTP-binding protein gene OsRab5a, genomic organization, and expression pattern analysis during nitrate supply and early nutrient starvation in rice (Oryza sativa L.) root, Plant Science. 163(2): 273-280.
18	554478	0.0001	RGR-R, CGR-R	Dry	Chr2	0.655324	LOC_Os02g02170	LOC_Os02g02170.1	NRT2.1	transporter	HIGH AFFINITY NITRATE TRANSPORTER	Chen J, Qi T, Hu Z, Fan X, Zhu L, Iqbal MF, Yin X, Xu G and Fan X (2019) OsNAR2.1 Positively Regulates Drought Tolerance and Grain Yield Under Drought Stress Conditions in Rice. Front. Plant Sci. 10:197. doi: 10.3389/fpls.2019.00197
19	704351	1.32e-05	CGR-R	Dry	Chr2	0.667194	LOC_Os02g02190	LOC_Os02g02190.1	NRT2.2	transporter	HIGH AFFINITY NITRATE TRANSPORTER	Chen J, Qi T, Hu Z, Fan X, Zhu L, Iqbal MF, Yin X, Xu G and Fan X (2019) OsNAR2.1 Positively Regulates Drought Tolerance and Grain Yield Under Drought Stress Conditions in Rice. Front. Plant Sci. 10:197. doi: 10.3389/fpls.2019.00197
20	30505833	5.21e-07	RGR-R, CGR-R, AGR_R	Dry	Chr2	30.4567	LOC_Os02g49840	LOC_Os02g49840.1	MADS57	OsMADS57 - MADS-box family gene with MIKCc type-box	nitrate translocation from root to shoot via OsNRT2.3a, OsMADS57 is abundantly expressed in xylem parenchyma cells of root stele and is induced by nitrate and role in seminal root elongation. sMADS57 has a role in regulating nitrate translocation from root to shoot via OsNRT2	Shuangjie Huang, Zhihao Liang, Si Chen, Huwei Sun, Xiaorong Fan, Cailin Wang, Guohua Xu, Yali Zhang, A Transcription Factor, OsMADS57, Regulates Long-Distance Nitrate Transport and Root Elongation, Plant Physiology, Volume 180, Issue 2, June 2019, Pages 882–895, https://doi.org/10.1104/pp.19.00142
21	30505833	5.21e-07	RGR-R, CGR-R, AGR_R	Dry	Chr2	30.6748	LOC_Os02g50240	LOC_Os02g50240.1	OsGLN1;1	glutamine synthetase	cytosolic GS1 gene family in rice, OsGLN1;1 were abundantly expressed in roots. OsGLN1;1 and OsGLN1;2 facilitate active ammonium assimilation in specific cell types in rice roots. OsGLN1;1 accumulated in (surface cell layers of roots) dermatogen, epidermis and exodermis under nitrogen-limited condition. organic N assimilated by OsGS1;1 affects a broad range of metabolites and transcripts involved…	Keiki Ishiyama, Eri Inoue, Mayumi Tabuchi, Tomoyuki Yamaya, Hideki Takahashi, Biochemical Background and Compartmentalized Functions of Cytosolic Glutamine Synthetase for Active Ammonium Assimilation in Rice Roots, Plant and Cell Physiology, Volume 45, Issue 11, 15 November 2004, Pages 1640–1647, https://doi.org/10.1093/pcp/pch190. Miyako Kusano, Atsushi Fukushima, Mayumi Tabuchi-Kobayashi, Kazuh…
22	30052376	2.05e-07	AGR-R, CGR-R	Dry	Chr4	30.1563	LOC_Os04g50940	LOC_Os04g50940.2	OsPTR5/OsNPF7.4	peptide transporter PTR2	Highly expressed in root	Weiting Huang, Haipeng Nie, Fei Feng, Jie Wang, Kai Lu, Zhongming Fang. 2019. Altered expression of OsNPF7.1 and OsNPF7.4 differentially regulates tillering and grain yield in rice. Plant Science. 283: 23-31.
23	30052376	2.05e-07	AGR-R, CGR-R	Dry	Chr4	30.1615	LOC_Os04g50950	LOC_Os04g50950.1	PTR6	peptide transporter PTR2	over expression of OsPTR6 plants could responded to ammonium supply much more than nitrate supply. Highly expressed in root	Xiaorong Fan, Dan Xie, Jingguang Chen, Haiyan Lu, Yanling Xu, Cui Ma, Guohua Xu. 2014. Over-expression of OsPTR6 in rice increased plant growth at different nitrogen supplies but decreased nitrogen use efficiency at high ammonium supply. Plant Science, 227: 1-11
24	19120959	1.98611e-07	AGR-R	Dry	Chr9	19.1218	LOC_Os09g32040	LOC_Os09g32040.1	NAC42	no apical meristem protein	NAC42-activated nitrate transporter conferring high nitrogen use efficiency in rice EXPRESSED IN ROOTS	Tang, W., Ye, J., Yao, X. et al. Genome-wide associated study identifies NAC42-activated nitrate transporter conferring high nitrogen use efficiency in rice. Nat Commun 10, 5279 (2019). https://doi.org/10.1038/s41467-019-13187-1
25	21879114	5.68e-08	AGR-R, CGR-R	Dry	Chr10	21.7578	LOC_Os10g40600	LOC_Os10g40600.1	NPF6.5	peptide transporter PTR2	nrt1.1b same as npf6.5	Hu, B., Wang, W., Ou, S. et al. Variation in NRT1.1B contributes to nitrate-use divergence between rice subspecies. Nat Genet 47, 834–838 (2015). https://doi.org/10.1038/ng.3337
26	34567129	4.02e-05	Crown root no_14	Dry	Chr4	34.6543	LOC_Os04g58190	LOC_Os04g58190.2	OsDOF18	dof zinc finger domain containing protein	OsDOF18 mediates ammonium transport and nitrogen distribution. OsDOF18 involved in regulating the expressions of ammonium transporters OsAMT1;1, OsAMT1;3, OsAMT2;1, and OsAMT4;1	Wu Y, Yang W, Wei J, Yoon H, , An G. Transcription Factor OsDOF18 Controls Ammonium Uptake by Inducing Ammonium Transporters in Rice Roots. Mol. Cells 2017;40:178-185. https://doi.org/10.14348/molcells.2017.2261
27	4203001	5.41e-05	Root dry wt_28	Wet	Chr1	4.07368	LOC_Os01g08320	LOC_Os01g08320.1	IAA1	OsIAA1 - Auxin-responsive Aux/IAA gene family member	Over-expression of OsIAA1 in rice resulted in reduced inhibition of root elongation to auxin treatment, but increased sensitivity to 24-epiBL treatment. expression patterns of some genes responsive to brassinosteroid and auxin were changed in the OsIAA1-overexpression plants.	Song, Y., You, J. & Xiong, L. Characterization of OsIAA1 gene, a member of rice Aux/IAA family involved in auxin and brassinosteroid hormone responses and plant morphogenesis. Plant Mol Biol 70, 297–309 (2009). https://doi.org/10.1007/s11103-009-9474-1
28	7394441	1.87e-05	Root lt_14, Root lt_28	Wet	Chr1	7.24976	LOC_Os01g13030	LOC_Os01g13030.1	IAA3	OsIAA3 - Auxin-responsive Aux/IAA gene family member	crownroot	Yoshiaki Inukai, Tomoaki Sakamoto, Miyako Ueguchi-Tanaka, Yohko Shibata, Kenji Gomi, Iichiro Umemura, Yasuko Hasegawa, Motoyuki Ashikari, Hidemi Kitano, Makoto Matsuoka, Crown rootless1, Which Is Essential for Crown Root Formation in Rice, Is a Target of an AUXIN RESPONSE FACTOR in Auxin Signaling, The Plant Cell, Volume 17, Issue 5, May 2005, Pages 1387–1396, https://doi.org/10.1105/tpc.105.0309…
29	7394441	1.87e-05	Root lt_14, Root lt_28	Wet	Chr1	7.54688	LOC_Os01g13520	LOC_Os01g13520.1	OsARF16	auxin response factor 1	OsARF16 plays a critical role in auxin and Pi starvation responses and is involved in the crosstalk between cytokinin and Pi deficiency signaling	Shen C, Yue R, Yang Y, Zhang L, Sun T, Tie S, et al. (2014) OsARF16 Is Involved in Cytokinin-Mediated Inhibition of Phosphate Transport and Phosphate Signaling in Rice (Oryza sativa L.). PLoS ONE 9(11): e112906. https://doi.org/10.1371/journal.pone.0112906
30	32049377	3.30064e-05	Root dry wt_14	Wet	Chr1	32.2214	LOC_Os01g55940	LOC_Os01g55940.1	OsGH3.2	OsGH3.2 - Probable indole-3-acetic acid-amido synthetase	Highly expressed in roots. Overexpression of OsGH3-2 in rice caused significant morphological aberrations related to IAA deficiency, such as dwarfism, smaller leaves, and fewer crown roots and root hairs	Hao Du, Nai Wu, Jing Fu, Shiping Wang, Xianghua Li, Jinghua Xiao, Lizhong Xiong, A GH3 family member, OsGH3-2, modulates auxin and abscisic acid levels and differentially affects drought and cold tolerance in rice, Journal of Experimental Botany, Volume 63, Issue 18, November 2012, Pages 6467–6480, https://doi.org/10.1093/jxb/ers300
31	40348990	3.66776e-05	Root dry wt_14, Root lt_28	Wet	Chr1	40.1362	LOC_Os01g69070	LOC_Os01g69070.1	OsPIN5a	auxin efflux carrier component	OsPIN5a expressed in root meristem	Wang, Ji-Rong et al. 2009. Expression of PIN Genes in Rice (Oryza sativa L.): Tissue Specificity and Regulation by Hormones. Molecular Plant, 2(4): 823 - 831
32	40348990	3.66776e-05	Root dry wt_14	Wet	Chr1	40.2209	LOC_Os01g69210	LOC_Os01g69210.1	OsMOGS	mannosyl-oligosaccharide glucosidase	involvement of OsMOGS in N-glycan formation is required for auxin-mediated root development in rice.	Wang, S., Xu, Y., Li, Z., Zhang, S., Lim, J.-M., Lee, K.O., Li, C., Qian, Q., Jiang, D.A. and Qi, Y. (2014), OsMOGS is required for N-glycan formation and auxin-mediated root development in rice (Oryza sativa L.). Plant J, 78: 632-645. https://doi.org/10.1111/tpj.12497
33	19267525	3.3e-05	CGR-R	Wet	Chr2	19.1219	LOC_Os02g32370	LOC_Os02g32370.1	OsIPK2	inositol hexaphosphate kinase	OsIPK2 was expressed in the primary root, especially in the stele and lateral root initiation sites. OsIPK2, a rice (Oryza sativa) inositol polyphosphate kinase, directly interacts with an Aux/IAA protein OsIAA11 to repress its degradation. OsIPK2 participates in auxin-regulated rice development by stabilizing OsIAA11. contribute to the precise regulation of the turnover of OsIAA11. overexpressed…	Yao Chen, Qiaofeng Yang, Sihong Sang, Zhaoyun Wei, Peng Wang, Rice Inositol Polyphosphate Kinase (OsIPK2) Directly Interacts with OsIAA11 to Regulate Lateral Root Formation, Plant and Cell Physiology, Volume 58, Issue 11, November 2017, Pages 1891–1900, https://doi.org/10.1093/pcp/pcx125
34	24676004	2.77e-05	RGR_R	Wet	Chr2	24.76	LOC_Os02g40860	LOC_Os02g40860.1	hbd2|OsCKI1	CK1_CaseinKinase_1.5 - CK1 includes the casein kinase 1 kinases	Casein kinases are critical in cell division and differentiation. OsCKI1 is involved in auxin metabolism or that it may affect auxin levels. transgenic plants showed abnormal root development, including fewer lateral and adventitious roots, and shortened primary roots as a result of reduced cell elongation.	Liu, W., Xu, Z.-H., Luo, D. and Xue, H.-W. (2003), Roles of OsCKI1, a rice casein kinase I, in root development and plant hormone sensitivity. The Plant Journal, 36: 189-202. https://doi.org/10.1046/j.1365-313X.2003.01866.x
35	31863860	1.02e-07	AGR-R	Wet	Chr2	31.986	LOC_Os02g52230	LOC_Os02g52230.1	OsAFB4	coronatine-insensitive protein 1	Osafb4 mutant plants showed an increased tillering number and decreased adventitious root number and shows resistance against herbicide picloram	Guo, F., Huang, Y., Qi, P., Lian, G., Hu, X., Han, N., Wang, J., Zhu, M., Qian, Q. and Bian, H. (2021), Functional analysis of auxin receptor OsTIR1/OsAFB family members in rice grain yield, tillering, plant height, root system, germination, and auxinic herbicide resistance. New Phytol, 229: 2676-2692. https://doi.org/10.1111/nph.17061
36	34459911	2.01e-05	Crown root no_14, Root lt_14	Wet	Chr2	34.34	LOC_Os02g56120	LOC_Os02g56120.1	IAA9	OsIAA9 - Auxin-responsive Aux/IAA gene family member	auxin; starch; nucleus; root; gravitropic response; stress tolerance; lateral root; auxin response; r protein; iaa	Luo S, Li Q, Liu S, Pinas NM, Tian H and Wang S (2015) Constitutive Expression of OsIAA9 Affects Starch Granules Accumulation and Root Gravitropic Response in Arabidopsis. Front. Plant Sci. 6:1156. doi: 10.3389/fpls.2015.01156
37	3330985	1.63e-06	AGR-R, Root dry wt_28	Wet	Chr3	3.35504	LOC_Os03g06654	LOC_Os03g06654.1	OsYUCCA8, OsFMO, OsCOW1, NAL7	flavin monooxygenase	IAA biosynthesis regulated by OsFMO(t). OsFMO(t) gene has the highest expression observed in tissues with fast growth and cell division such as shoot apexes, tender leaves and root tips. OsCOW1-mediated IAA biosynthesis plays an important role in maintaining root to shoot ratios and, in turn, affects water homeostasis in rice.	Woo, YM., Park, HJ., Su’udi, M. et al. Constitutively wilted 1, a member of the rice YUCCA gene family, is required for maintaining water homeostasis and an appropriate root to shoot ratio. Plant Mol Biol 65, 125–136 (2007). https://doi.org/10.1007/s11103-007-9203-6
38	33263416	5.68e-06	Crown root no_28	Wet	Chr3	33.246	LOC_Os03g58350	LOC_Os03g58350.1	IAA14	OsIAA14 - Auxin-responsive Aux/IAA gene family member	lateral root differentiation	Coudert, Y., Bès, M., Van Anh Le, T. et al. Transcript profiling of crown rootless1 mutant stem base reveals new elements associated with crown root development in rice. BMC Genomics 12, 387 (2011). https://doi.org/10.1186/1471-2164-12-387
39	33263416	5.68e-06	Crown root no_28	Wet	Chr3	33.2869	LOC_Os03g58420	LOC_Os03g58420.1	WRKY6	WRKY6	aba, pathogenesis in roots	Choi, C., Hwang, S.-H., Fang, I.R., Kwon, S.I., Park, S.R., Ahn, I., Kim, J.B. and Hwang, D.-J. (2015), Molecular characterization of Oryza sativa WRKY6, which binds to W-box-like element 1 of the Oryza sativa pathogenesis-related (PR) 10a promoter and confers reduced susceptibility to pathogens. New Phytol, 208: 846-859. https://doi.org/10.1111/nph.13516
40	34338135	5.02e-05	Root dry wt_28	Wet	Chr3	34.1661	LOC_Os03g60080	LOC_Os03g60080.1	OsSNAC1	NAC domain-containing protein 67	DROUGHT STRESS	Jun You, Wei Zong, Honghong Hu, Xianghua Li, Jinghua Xiao, Lizhong Xiong, A STRESS-RESPONSIVE NAC1-Regulated Protein Phosphatase Gene Rice Protein Phosphatase18 Modulates Drought and Oxidative Stress Tolerance through Abscisic Acid-Independent Reactive Oxygen Species Scavenging in Rice , Plant Physiology, Volume 166, Issue 4, December 2014, Pages 2100–2114, https://doi.org/10.1104/pp.114.251116
41	11393191	2.5e-06	CGR-R	Wet	Chr4	11.3753	LOC_Os04g20330	LOC_Os04g20330.1	cZOG1	UDP-glucoronosyl/UDP-glucosyl transferase	_	Shang, XL, Xie, RR, Tian, H, Wang, QL, Guo, FQ ( 2015) Putative zeatin O-glucosyltransferase OscZOG1 regulates root and shoot development and formation of agronomic traits in rice. J Integr Plant Biol 58: 627– 641
42	22818760	2.41e-05	CGR-R	Wet	Chr4	22.9147	LOC_Os04g38570	LOC_Os04g38570.1	MDR13	multidrug resistance protein	ABCB gene, same osmogs, auxin mediated root development	Wang, S., Xu, Y., Li, Z., Zhang, S., Lim, J.-M., Lee, K.O., Li, C., Qian, Q., Jiang, D.A. and Qi, Y. (2014), OsMOGS is required for N-glycan formation and auxin-mediated root development in rice (Oryza sativa L.). Plant J, 78: 632-645. https://doi.org/10.1111/tpj.12497
43	22818760	2.41e-05	CGR-R	Wet	Chr4	22.9946	LOC_Os04g38720	LOC_Os04g38720.1	NAC2	no apical meristem protein	AUXIN AND CYTOKININ	Mao, C., He, J., Liu, L., Deng, Q., Yao, X., Liu, C., Qiao, Y., Li, P. and Ming, F. (2020), OsNAC2 integrates auxin and cytokinin pathways to modulate rice root development. Plant Biotechnol J, 18: 429-442. https://doi.org/10.1111/pbi.13209
44	580715	1.96887e-05	Root dry wt_14	Wet	Chr5	0.60576	LOC_Os05g02070	LOC_Os05g02070.3	OsMT2b	expressed protein	OsMT2b preferentially expressed in rice immature panicles, scutellum of germinating embryos, and primordium of lateral roots. OsMT2b might regulate the level of endogenous cytokinins that involved in root development.	Jing Yuan, Dan Chen, Yujun Ren, Xuelian Zhang, Jie Zhao, Characteristic and Expression Analysis of a Metallothionein Gene, OsMT2b, Down-Regulated by Cytokinin Suggests Functions in Root Development and Seed Embryo Germination of Rice, Plant Physiology, Volume 146, Issue 4, April 2008, Pages 1637–1650, https://doi.org/10.1104/pp.107.110304
45	3385411	7.05e-05	Crown root no_28	Wet	Chr6	3.34242	LOC_Os06g07040	LOC_Os06g07040.1	IAA20	OsIAA20 - Auxin-responsive Aux/IAA gene family member	SOR1, ethylene related response	Hui Chen, Biao Ma, Yang Zhou, Si-Jie He, San-Yuan Tang, Xiang Lu, Qi Xie, Shou-Yi Chen and Jin-Song Zhang. 2018. E3 ubiquitin ligase SOR1 regulates ethylene response in rice root by modulating stability of Aux/IAA protein. 115 (17): 4513–4518.
46	6812825	1.35e-05	CGR-R	Wet	Chr6	6.86639	LOC_Os06g12610	LOC_Os06g12610.1	OsPIN1a	auxin efflux carrier component	OsPIN1a was only induced by IAA and detected in the lateral root cap region	Wang, Ji-Rong et al. 2009. Expression of PIN Genes in Rice (Oryza sativa L.): Tissue Specificity and Regulation by Hormones. Molecular Plant, 2(4): 823 - 831
47	355956	2.23e-05	RGR_R	Wet	Chr7	0.21	LOC_Os07g01340	LOC_Os07g01340.1	OsGA2ox5	gibberellin 2-beta-dioxygenase 7	improvements in plant architecture, such as semidwarfism, increased root systems and higher tiller numbers, could be induced by overexpression of wild-type or modified C(20) GA2oxs. The roots of OsGA2ox5-ox plants exhibited increased starch granule accumulation and gravity responses, revealing a role for GA in root starch granule development and gravity responses.	Shuen-Fang Lo, Show-Ya Yang, Ku-Ting Chen, Yue-Ie Hsing, Jan A.D. Zeevaart, Liang-Jwu Chen, Su-May Yu, A Novel Class of Gibberellin 2-Oxidases Control Semidwarfism, Tillering, and Root Development in Rice, The Plant Cell, Volume 20, Issue 10, October 2008, Pages 2603–2618, https://doi.org/10.1105/tpc.108.060913
48	3963536	3.67e-05	AGR-R	Wet	Chr8	3.92846	LOC_Os08g07010	LOC_Os08g07010.1	OsABCG18	ABC-2 type transporter domain containing protein	mutation reduced the root-derived cytokinins in the shoot, overexpression of OsABCG18 significantly increased cytokinins in the shoot	Jiangzhe Zhao, Ningning Yu, Min Ju, Biao Fan, Yanjun Zhang, Engao Zhu, Mengyuan Zhang, Kewei Zhang, ABC transporter OsABCG18 controls the shootward transport of cytokinins and grain yield in rice, Journal of Experimental Botany, Volume 70, Issue 21, 1 November 2019, Pages 6277–6291, https://doi.org/10.1093/jxb/erz382
49	25774719	3.71e-05	Root lt_28	Wet	Chr8	25.8707	LOC_Os08g40900	LOC_Os08g40900.2	OsARF7b, OsARF21	auxin response factor	OsARF21 increased expression in root under Cd+Zn+PD treatment	F. Y. Zhao, M. M. Han, S. Y. Zhang, J. Ren, F. Hu, X. Wang. 2014. MAPKs as a cross point in H2O2 and auxin signaling under combined cadmium and zinc stress in rice roots. Russian Journal of Plant Physiology, 61(5): 608-618
50	2748600	2.03e-05	Root dry wt_28	Wet	Chr10	2.8496	LOC_Os10g05690	LOC_Os10g05690.1	LAX4, RAU4, AUX4	transmembrane amino acid transporter protein	WUSCHEL RELATED HOMEOBOX	Chen, R., Xu, N., Yu, B., Wu, Q., Li, X., Wang, G., & Huang, J. (2020). The WUSCHEL-related homeobox transcription factor OsWOX4 controls the primary root elongation by activating OsAUX1 in rice. Plant Science, 298, 110575.
51	9412589	1.98e-06	Root lt_28	Wet	Chr10	9.18463	LOC_Os10g18099	LOC_Os10g18099.1	WRKY18	WRKY18	ABA RELATDE PATHOGENESIS	Zhen Xie, Zhong-Lin Zhang, Xiaolu Zou, Jie Huang, Paul Ruas, Daniel Thompson, Qingxi J. Shen, Annotations and Functional Analyses of the Rice WRKY Gene Superfamily Reveal Positive and Negative Regulators of Abscisic Acid Signaling in Aleurone Cells , Plant Physiology, Volume 137, Issue 1, January 2005, Pages 176–189, https://doi.org/10.1104/pp.104.054312
52	18174467	6.34e-06	AGR-R	Wet	Chr10	18.0519	LOC_Os10g33940	LOC_Os10g33940.1	OsARF22	auxin response factor 18	OsARF22 increased expression in root under Cd+Zn+PD treatment; OsARF22 were significantly repressed in mutant lower crown root number1 (lcrn1)	F. Y. Zhao, M. M. Han, S. Y. Zhang, J. Ren, F. Hu, X. Wang. 2014. MAPKs as a cross point in H2O2 and auxin signaling under combined cadmium and zinc stress in rice roots. Russian Journal of Plant Physiology, 61(5): 608-618
53	6517554	5.18e-05	Root lt_14	Wet	Chr11	6.33589	LOC_Os11g11410	LOC_Os11g11410.1	IAA27	OsIAA27 - Auxin-responsive Aux/IAA gene family member	check further	Song, Y., Wang, L., & Xiong, L. (2009). Comprehensive expression profiling analysis of OsIAA gene family in developmental processes and in response to phytohormone and stress treatments. Planta, 229(3), 577-591.
54	6517554	5.18e-05	Root lt_14	Wet	Chr11	6.34849	LOC_Os11g11420	LOC_Os11g11420.1	IAA28	OsIAA28 - Auxin-responsive Aux/IAA gene family member	lateral root development	Rogg, L. E. (2001). A Gain-of-Function Mutation in IAA28 Suppresses Lateral Root Development. THE PLANT CELL ONLINE, 13(3), 465–480. doi:10.1105/tpc.13.3.465
55	6517554	5.18e-05	Root lt_14	Wet	Chr11	6.35661	LOC_Os11g11430	LOC_Os11g11430.2	IAA29	OsIAA29 - Auxin-responsive Aux/IAA gene family member	expressed in roots	Jain, M., Kaur, N., Garg, R., Thakur, J. K., Tyagi, A. K., & Khurana, J. P. (2005). Structure and expression analysis of early auxin-responsive Aux/IAA gene family in rice (Oryza sativa). Functional & Integrative Genomics, 6(1), 47–59. doi:10.1007/s10142-005-0005-0
56	25344733	3.26e-05	Crown root no_28	Wet	Chr12	25.3108	LOC_Os12g40890	LOC_Os12g40890.1	IAA30	OsIAA30 - Auxin-responsive Aux/IAA gene family member	nutrient stress roots	Zhao, F., Han, M., Zhang, S.Y., Ren, J., Hu, F., & Wang, X. (2014). MAPKs as a cross point in H2O2 and auxin signaling under combined cadmium and zinc stress in rice roots. Russian Journal of Plant Physiology, 61, 608-618.
57	25344733	3.26e-05	Crown root no_28	Wet	Chr12	25.3255	LOC_Os12g40900	LOC_Os12g40900.1	IAA31	OsIAA31 - Auxin-responsive Aux/IAA gene family member	crownroot	Yu Zhao, Saifeng Cheng, Yaling Song, Yulan Huang, Shaoli Zhou, Xiaoyun Liu, Dao-Xiu Zhou, The Interaction between Rice ERF3 and WOX11 Promotes Crown Root Development by Regulating Gene Expression Involved in Cytokinin Signaling, The Plant Cell, Volume 27, Issue 9, September 2015, Pages 2469–2483, https://doi.org/10.1105/tpc.15.00227
58	26797090	8.46516e-06	Root dry wt_14	Wet	Chr12	26.0024	LOC_Os12g41950	LOC_Os12g41950.1	OsARF6b, OsARF25	auxin response factor	OsARF25 functioned downstream of OsNAC2, consistent with the conclusion that OsNAC2 retard root growth via the integration of auxin pathways	Mao, C., He, J., Liu, L., Deng, Q., Yao, X., Liu, C., Qiao, Y., Li, P. and Ming, F. (2020), OsNAC2 integrates auxin and cytokinin pathways to modulate rice root development. Plant Biotechnol J, 18: 429-442. https://doi.org/10.1111/pbi.13209
59	9693229	5.58e-05	Root dry wt_14	Dry	Chr1	9.48883	LOC_Os01g16714	LOC_Os01g16714.1	OsYUCCA9	flavin monooxygenase	OsYUCCA9 enhances auxin transport and activates downstream auxin signaling genes, and thus increases LR number after root prunning (may be suiatble for tranplated rice, after seedling uprooting from nursery)	Dongyang Xu, Jiahang Miao, Emi Yumoto, Takao Yokota, Masashi Asahina, Masaaki Watahiki, YUCCA9-Mediated Auxin Biosynthesis and Polar Auxin Transport Synergistically Regulate Regeneration of Root Systems Following Root Cutting, Plant and Cell Physiology, Volume 58, Issue 10, October 2017, Pages 1710–1723, https://doi.org/10.1093/pcp/pcx107
60	26182511	2.07e-05	Root dry wt_28	Dry	Chr1	25.99	LOC_Os01g45760	LOC_Os01g45760.2	YUCCA1	YUC4	auxin synthesized by the TAA/YUC pathway is necessary and sufficient for crown root development in rice. Auxin activates WOX11 transcription, which subsequently drives crown root initiation and development, establishing the YUC-Auxin-WOX11 module for crown root development in rice.	Zhang, T., Li, R., Xing, J., Yan, L., Wang, R., & Zhao, Y. (2018). The YUCCA-auxin-WOX11 module controls crown root development in rice. Frontiers in plant science, 9, 523.
61	31179271	3.67e-05	Crown root no_14	Dry	Chr1	30.9758	LOC_Os01g53880	LOC_Os01g53880.2	IAA6	OsIAA6 - Auxin-responsive Aux/IAA gene family member	_	_
62	34696387	2.43e-05	Crown root no_14	Dry	Chr1	34.8344	LOC_Os01g60230	LOC_Os01g60230.4	OsPILS6a	auxin efflux carrier component	up-regulation of OsPILS6a in auxin treatedroot tissues suggests its important role during the second week	Mohanta, T.K.; Mohanta, N.; Bae, H. Identification and Expression Analysis of PIN-Like (PILS) Gene Family of Rice Treated with Auxin and Cytokinin. Genes 2015, 6, 622-640. https://doi.org/10.3390/genes6030622
63	30028092	5.63e-05	Crown root no_28	Dry	Chr2	30.0645	LOC_Os02g49160	LOC_Os02g49160.1	IAA8	OsIAA8 - Auxin-responsive Aux/IAA gene family member	zfp, iaa pathway	Cui, P, Liu, H, Ruan, S, Ali, B, Gill, RA, Ma, H, Zheng, Z, Zhou, W (2017) A zinc finger protein, interacted with cyclophilin, affects root development via IAA pathway in rice. J Integr Plant Biol 59: 496– 505
64	34512071	9.48e-06	Crown root no_28	Dry	Chr2	34.3486	LOC_Os02g56120	LOC_Os02g56120.1	IAA9	OsIAA9 - Auxin-responsive Aux/IAA gene family member	auxin cyt pathway	Mao, C., He, J., Liu, L., Deng, Q., Yao, X., Liu, C., Qiao, Y., Li, P. and Ming, F. (2020), OsNAC2 integrates auxin and cytokinin pathways to modulate rice root development. Plant Biotechnol J, 18: 429-442. https://doi.org/10.1111/pbi.13209
65	3494836	3.24e-07	Crown root no_28, RGR_R	Dry	Chr3	3.35	LOC_Os03g06654	LOC_Os03g06654.1	OsYUCCA8, OsFMO, OsCOW1, NAL7	flavin monooxygenase	IAA biosynthesis regulated by OsFMO(t). OsFMO(t) gene has the highest expression observed in tissues with fast growth and cell division such as shoot apexes, tender leaves and root tips. OsCOW1-mediated IAA biosynthesis plays an important role in maintaining root to shoot ratios and, in turn, affects water homeostasis in rice.	Woo, YM., Park, HJ., Su’udi, M. et al. Constitutively wilted 1, a member of the rice YUCCA gene family, is required for maintaining water homeostasis and an appropriate root to shoot ratio. Plant Mol Biol 65, 125–136 (2007). https://doi.org/10.1007/s11103-007-9203-6
66	30501409	5.73e-05	Crown root no_28	Dry	Chr3	30.4807	LOC_Os03g53150	LOC_Os03g53150.1	IAA13	OsIAA13 - Auxin-responsive Aux/IAA gene family member	lateral root initiation, cross talk with auxin	Kitomi, Y., Inahashi, H., Takehisa, H., Sato, Y., & Inukai, Y. (2012). OsIAA13-mediated auxin signaling is involved in lateral root initiation in rice. Plant Science, 190, 116-122.
67	1574650	2.61e-05	Crown root no_14	Dry	Chr5	1.42693	LOC_Os05g03430	LOC_Os05g03430.1	OsSIZ1	ATSIZ1/SIZ1	OsSIZ1 is associated with the regulation of root system architecture and act as a regulator of the Pi (N)-dependent responses in rice	Huadun Wang, Rui Sun, Yue Cao, Wenxia Pei, Yafei Sun, Hongmin Zhou, Xueneng Wu, Fang Zhang, Le Luo, Qirong Shen, Guohua Xu, Shubin Sun, OsSIZ1, a SUMO E3 Ligase Gene, is Involved in the Regulation of the Responses to Phosphate and Nitrogen in Rice, Plant and Cell Physiology, Volume 56, Issue 12, December 2015, Pages 2381–2395, https://doi.org/10.1093/pcp/pcv162
68	2390209	9.35e-05	Root lt_28	Dry	Chr5	2.5229	LOC_Os05g05180	LOC_Os05g05180.1	OsGH3.6	OsGH3.6 - Probable indole-3-acetic acid-amido synthetase	Over expressed OsNAC2 directly regulates the expression of GH3.6, GH3.8, OsARF25 and OsCKX4, which subsequently enhances cytokinin responses, but weakens auxin responses in root growth.	Mao, C., He, J., Liu, L., Deng, Q., Yao, X., Liu, C., Qiao, Y., Li, P. and Ming, F. (2020), OsNAC2 integrates auxin and cytokinin pathways to modulate rice root development. Plant Biotechnol J, 18: 429-442. https://doi.org/10.1111/pbi.13209
69	3130217	2.38e-05	Crown root no_28, AGR-R, CGR-R	Dry	Chr5	2.8925	LOC_Os05g05800	LOC_Os05g05800.1	OsTIR1, TIR1, OsFbox248, Os_F0717	OsFBL21 - F-box domain and LRR containing protein	SOR1-OsIAA26 module acts downstream of the OsTIR1/AFB2-auxin-OsIAA9 signaling to modulate ethylene inhibition of root growth in rice seedlings. OsIAA9, a canonical Aux/IAA protein, connects the SOR1-OsIAA26 signal module to the OsTIR1/AFB2-mediated auxin signaling pathway by interacting with SOR1. AUXIN RECEPTOR, PHOSPHATE ROLE, LRR, AUXIN ACTION INHIBTED TO AVOID FUNGAL INFECTION	Guo, F., Huang, Y., Qi, P., Lian, G., Hu, X., Han, N., ... & Bian, H. (2021). Functional analysis of auxin receptor OsTIR1/OsAFB family members in rice grain yield, tillering, plant height, root system, germination, and auxinic herbicide resistance. New Phytologist, 229(5), 2676-2692.
70	27819914	4.15e-05	Root lt_14	Dry	Chr8	27.9046	LOC_Os08g44350	LOC_Os08g44350.1	OsAHP1	histidine-containing phosphotransfer protein	OsAHP1 and OsAHP2 plays as positive regulators of the cytokinin signaling pathway but also play specific roles in drought tolerance in rice. Knock down (OsAHP1 and OsAHP2) plants exhibite high number of lateral and crown roots.	Lijing Sun, Qian Zhang, Jinxia Wu, Liqing Zhang, Xuewen Jiao, Shengwei Zhang, Zhiguo Zhang, Daye Sun, Tiegang Lu, Ying Sun, Two Rice Authentic Histidine Phosphotransfer Proteins, OsAHP1 and OsAHP2, Mediate Cytokinin Signaling and Stress Responses in Rice , Plant Physiology, Volume 165, Issue 1, May 2014, Pages 335–345, https://doi.org/10.1104/pp.113.232629
71	19120959	1.99e-07	AGR-R, CGR-R	Dry	Chr9	18.9781	LOC_Os09g31478	LOC_Os09g31478.1	OsPILS1	auxin efflux carrier component	OsPILS1 genes was significantly up-regulated in seven day old rice seedlings	Mohanta, T.K.; Mohanta, N.; Bae, H. Identification and Expression Analysis of PIN-Like (PILS) Gene Family of Rice Treated with Auxin and Cytokinin. Genes 2015, 6, 622-640. https://doi.org/10.3390/genes6030622
72	1816860	9.08e-05	Root lt_28	Dry	Chr11	1.70218	LOC_Os11g04190	LOC_Os11g04190.1	OsPIN1c	auxin efflux carrier component	OsPIN1c expressed predominantly in the stele and lateral root cap, meristem. Specifically in lateral root primodia (LRP)	Wang, Ji-Rong et al. 2009. Expression of PIN Genes in Rice (Oryza sativa L.): Tissue Specificity and Regulation by Hormones. Molecular Plant, 2(4): 823 - 831
73	1514776	7.14e-05	Root lt_28	Dry	Chr12	1.65821	LOC_Os12g04000	LOC_Os12g04000.1	OsPIN1d	auxin efflux carrier component	sequence of OsPIN1c is highly similar to that of OsPIN1d	Wang, Ji-Rong et al. 2009. Expression of PIN Genes in Rice (Oryza sativa L.): Tissue Specificity and Regulation by Hormones. Molecular Plant, 2(4): 823 - 831
74	23974800	1.54e-05	AGR-r, CGR-R	Dry	Chr12	23.8105	LOC_Os12g38760	LOC_Os12g38760.2	PAP1C	nucleotide pyrophosphatase/phosphodiesterase	PHOSPHORUS STARVATION RELATED	Zhang, Q., Wang, C., Tian, J., Li, K. and Shou, H. (2011), Identification of rice purple acid phosphatases related to posphate starvation signalling. Plant Biology, 13: 7-15. https://doi.org/10.1111/j.1438-8677.2010.00346.x
75	452798	8.38e-05	Root lt_14	Wet	Chr1	0.53771	LOC_Os01g02000	LOC_Os01g02000.1	PHO1;1	phosphate transporter 1	_	Saenchai, C., Bouain, N., Kisko, M., Prom-U-Thai, C., Doumas, P., & Rouached, H. (2016). The involvement of OsPHO1; 1 in the regulation of iron transport through integration of phosphate and zinc deficiency signaling. Frontiers in plant science, 7, 396.
76	1285767	6.03e-06	Root dry wt_28	Wet	Chr1	1.43303	LOC_Os01g03530	LOC_Os01g03530.2	LPR1	multicopper oxidase domain containing protein	decrease in root length in response to low P (from uniprot)	Svistoonoff, S., Creff, A., Reymond, M. et al. Root tip contact with low-phosphate media reprograms plant root architecture. Nat Genet 39, 792–796 (2007). https://doi.org/10.1038/ng2041
77	1285767	6.03e-06	Root dry wt_28	Wet	Chr1	1.4864	LOC_Os01g03620	LOC_Os01g03620.1	LPR4	multicopper oxidase domain containing protein	same as LPR1	Cao, Y., Ai, H., Jain, A. et al. Identification and expression analysis of OsLPR family revealed the potential roles of OsLPR3 and 5 in maintaining phosphate homeostasis in rice. BMC Plant Biol 16, 210 (2016). https://doi.org/10.1186/s12870-016-0853-x
78	1285767	6.03e-06	Root dry wt_28	Wet	Chr1	1.49047	LOC_Os01g03630	LOC_Os01g03630.1	LPR3	multicopper oxidase domain containing protein	same as LPR1	Cao, Y., Ai, H., Jain, A. et al. Identification and expression analysis of OsLPR family revealed the potential roles of OsLPR3 and 5 in maintaining phosphate homeostasis in rice. BMC Plant Biol 16, 210 (2016). https://doi.org/10.1186/s12870-016-0853-x
79	1285767	6.03e-06	Root dry wt_28	Wet	Chr1	1.49724	LOC_Os01g03640	LOC_Os01g03640.1	_	multicopper oxidase domain containing protein	LPR5	Cao, Y., Ai, H., Jain, A. et al. Identification and expression analysis of OsLPR family revealed the potential roles of OsLPR3 and 5 in maintaining phosphate homeostasis in rice. BMC Plant Biol 16, 210 (2016). https://doi.org/10.1186/s12870-016-0853-x
80	1491027	6.28e-05	Root lt_14, Root dry wt_28, CGR-R	Wet	Chr1	1.54923	LOC_Os01g03720	LOC_Os01g03720.1	_	MYB family transcription factor	MYB1 works same as P genes, through funricegenes	Mian Gu, Jun Zhang, Huanhuan Li, Daqian Meng, Ran Li, Xiaoli Dai, Shichao Wang, Wei Liu, Hongye Qu, Guohua xu, Maintenance of phosphate homeostasis and root development are coordinately regulated by MYB1, an R2R3-type MYB transcription factor in rice, Journal of Experimental Botany, Volume 68, Issue 13, 22 August 2017, Pages 3603–3615, https://doi.org/10.1093/jxb/erx174
81	5709359	7.05e-05	CGR-R	Wet	Chr2	5.70664	LOC_Os02g10780	LOC_Os02g10780.1	OsSPX2	SPX domain containing protein	Rice SPX1 and SPX2 inhibit phosphate starvation responses through interacting with PHR2 in a phosphate-dependent manner	Wang, Z., Ruan, W., Shi, J., Zhang, L., Xiang, D., Yang, C., ... & Wu, P. (2014). Rice SPX1 and SPX2 inhibit phosphate starvation responses through interacting with PHR2 in a phosphate-dependent manner. Proceedings of the National Academy of Sciences, 111(41), 14953-14958.
82	18685755	8.24e-07	CGR-R	Wet	Chr2	18.537	LOC_Os02g31030	LOC_Os02g31030.1	OsGDPD2	glycerophosphoryl diester phosphodiesterase family protein	OsGDPD2 is a Pi deficiency responsive gene which is transcriptionally regulated by OsPHR2. overexpression lines showed higher GDPD activity, Pi content, root growth, and biomass accumulation as compared with wild type	Mehra, P., Pandey, B. K., Verma, L., & Giri, J. (2019). A novel glycerophosphodiester phosphodiesterase improves phosphate deficiency tolerance in rice. Plant, Cell & Environment, 42(4), 1167-1179.
83	24676004	2.77e-05	RGR_R	Wet	Chr2	24.87	LOC_Os02g41510	LOC_Os02g41510.1	OsMYB30|OsMYB5P	MYB family transcription factor	Overexpression of OsMYB5P in rice increases tolerance to phosphate starvation	Yang, W. T., Baek, D., Yun, D. J., Lee, K. S., Hong, S. Y., Bae, K. D., ... & Kim, D. H. (2018). Rice OsMYB5P improves plant phosphate acquisition by regulation of phosphate transporter. PLoS One, 13(3), e0194628.
84	34459911	2.01e-05	Crown root no _14, Root lt_14	Wet	Chr2	34.6	LOC_Os02g56510	LOC_Os02g56510.1	OsPHO1;2	phosphate transporter 1	OsPHO1;2;PHO1;2, homeostasis; soil stress; shoot; phosphate; root; stress tolerance; pi. Characterization of the rice PHO1 gene family reveals a key role for OsPHO1;2 in phosphate homeostasis and the evolution of a distinct clade in dicotyledons,	David Secco, Arnaud Baumann, Yves Poirier, Characterization of the Rice PHO1 Gene Family Reveals a Key Role for OsPHO1;2 in Phosphate Homeostasis and the Evolution of a Distinct Clade in Dicotyledons, Plant Physiology, Volume 152, Issue 3, March 2010, Pages 1693–1704, https://doi.org/10.1104/pp.109.149872
85	3054902	8.33e-06	Root dry wt_28	Wet	Chr3	2.80755	LOC_Os03g05620	LOC_Os03g05620.1	OsPht1;1	inorganic phosphate transporter	involved in Pi uptake and translocation in rice under Pi-replete conditions. expressed abundantly and constitutively in various cell types of both roots and shoots. OsPT1 is involved in the OsPHO2-regulated Pi pathway.	Shubin Sun, Mian Gu, Yue Cao, Xinpeng Huang, Xiao Zhang, Penghui Ai, Jianning Zhao, Xiaorong Fan, Guohua Xu, A Constitutive Expressed Phosphate Transporter, OsPht1;1, Modulates Phosphate Uptake and Translocation in Phosphate-Replete Rice , Plant Physiology, Volume 159, Issue 4, August 2012, Pages 1571–1581, https://doi.org/10.1104/pp.112.196345
86	3054902	8.33e-06	Root dry wt_28	Wet	Chr3	2.81544	LOC_Os03g05640	LOC_Os03g05640.1	OsPht1;2	inorganic phosphate transporter	OsPT2, the most abundantly expressed Pi transporter in the roots, is also significantly up-regulated selenite uptake and P under Pi starvation.	Zhang, L., Hu, B., Li, W., Che, R., Deng, K., Li, H., ... & Chu, C. (2014). Os PT 2, a phosphate transporter, is involved in the active uptake of selenite in rice. New Phytologist, 201(4), 1183-1191.
87	4019965	7.56e-06	Crown root no_28	Wet	Chr6	3.96192	LOC_Os06g08170	LOC_Os06g08170.1	GLPT2	transporter	Glycerol-3-phosphate transporter 2	Xu, L., Zhao, H., Wan, R. et al. Identification of vacuolar phosphate efflux transporters in land plants. Nature Plants 5, 84–94 (2019). https://doi.org/10.1038/s41477-018-0334-3
88	28368273	2.77e-05	Crown root no_14	Wet	Chr8	28.24	LOC_Os08g45000	LOC_Os08g45000.1	PT6	inorganic phosphate transporter	xylem; lateral root; transporter; soil stress; shoot; phosphate; root; pi	_
89	13071477	2.35e-05	Crown root no_28	Wet	Chr10	13.08	LOC_Os10g25310	LOC_Os10g25310.1	SPX3	SPX domain containing protein	OsSPX3 is involved in tolerance to Pi-starvation, but not in Pi accumulation	Wang, Z., Hu, H., Huang, H., Duan, K., Wu, Z., & Wu, P. (2009). Regulation of OsSPX1 and OsSPX3 on expression of OsSPX domain genes and Pi‐starvation signaling in rice. Journal of Integrative Plant Biology, 51(7), 663-674.
90	16082999	2.74e-05	RGR-R, Root dry wt_28	Wet	Chr10	16.0279	LOC_Os10g30770	LOC_Os10g30770.1	OsPht1;3	inorganic phosphate transporter	OsPHT1;3 acts as a crucial factor for Pi acquisition, root-to-shoot Pi translocation, and redistribution of phosphorus in plants growing in environments with extremely low Pi levels	Ming Xing Chang, Mian Gu, Yu Wei Xia, Xiao Li Dai, Chang Rong Dai, Jun Zhang, Shi Chao Wang, Hong Ye Qu, Naoki Yamaji, Jian Feng Ma, Guo Hua Xu, OsPHT1;3 Mediates Uptake, Translocation, and Remobilization of Phosphate under Extremely Low Phosphate Regimes, Plant Physiology, Volume 179, Issue 2, February 2019, Pages 656–670, https://doi.org/10.1104/pp.18.01097
91	16082999	2.74e-05	RGR-R, Root dry wt_28	Wet	Chr10	16.0354	LOC_Os10g30790	LOC_Os10g30790.2	OsPht1;8	inorganic phosphate transporter	OsPT8 is involved in Pi homeostasis in rice, Its a high affinity for Pi transport, expressed in various tissue organs from roots to seeds independent of Pi supply	Hongfang Jia, Hongyan Ren, Mian Gu, Jianning Zhao, Shubin Sun, Xiao Zhang, Jieyu Chen, Ping Wu, Guohua Xu, The Phosphate Transporter Gene OsPht1;8 Is Involved in Phosphate Homeostasis in Rice , Plant Physiology, Volume 156, Issue 3, July 2011, Pages 1164–1175, https://doi.org/10.1104/pp.111.175240
92	4028296	9.92e-07	Root lt_28	Wet	Chr12	4.04448	LOC_Os12g07970	LOC_Os12g07970.2	PT26	transporter	PHOSPHATE TRANSPORTER	Liu, F., Chang, X. J., Ye, Y., Xie, W. B., Wu, P., & Lian, X. M. (2011). Comprehensive sequence and whole-life-cycle expression profile analysis of the phosphate transporter gene family in rice. Molecular plant, 4(6), 1105-1122.
93	34512071	9.48e-06	Crown root no_28	Dry	Chr2	34.6094	LOC_Os02g56510	LOC_Os02g56510.1	OsPHO1;2	phosphate transporter 1	OsPHO1;2;PHO1;2, homeostasis; soil stress; shoot; phosphate; root; stress tolerance; pi. Characterization of the rice PHO1 gene family reveals a key role for OsPHO1;2 in phosphate homeostasis and the evolution of a distinct clade in dicotyledons,	David Secco, Arnaud Baumann, Yves Poirier, Characterization of the Rice PHO1 Gene Family Reveals a Key Role for OsPHO1;2 in Phosphate Homeostasis and the Evolution of a Distinct Clade in Dicotyledons, Plant Physiology, Volume 152, Issue 3, March 2010, Pages 1693–1704, https://doi.org/10.1104/pp.109.149872
94	16595512	5.32e-05	Root dry wt_28, RGR_R	Dry	Chr3	16.6453	LOC_Os03g29250	LOC_Os03g29250.1	OsSPX5	SPX domain-containing protein	The paralogous SPX3 and SPX5 genes redundantly modulate Pi homeostasis in rice. SPX5 negatively regulate root-to-shoot Pi translocation with redundant function. Genetic interaction analysis indicated that SPX3/5 are functional repressors of OsPHR2 (PHR2), the rice orthologue of the central regulator AtPHR1 for Pi homeostasis and Pi signalling. SPX3/5 negatively regulate root-to-shoot Pi transloca…	Liu, N., Shang, W., Li, C., Jia, L., Wang, X., Xing, G., & Zheng, W. (2018). Evolution of the SPX gene family in plants and its role in the response mechanism to phosphorus stress. Open biology, 8(1), 170231.
95	27878866	8.48e-05	Root dry wt_14	Dry	Chr4	27.7835	LOC_Os04g46880	LOC_Os04g46880.1	FCO11	transporter	ACUOLAR PHOSPHATE EFFLUX TRANSPORTER 1	Xu, L., Zhao, H., Wan, R. et al. Identification of vacuolar phosphate efflux transporters in land plants. Nature Plants 5, 84–94 (2019). https://doi.org/10.1038/s41477-018-0334-3
96	2390209	9.35e-05	Root lt_28	Dry	Chr5	2.3114	LOC_Os05g04820	LOC_Os05g04820.1	_	MYB family transcription factor	OsMYB2P-1 may also be associated with the regulation of root system architecture	Xiaoyan Dai, Yuanyuan Wang, An Yang, Wen-Hao Zhang, OsMYB2P-1, an R2R3 MYB Transcription Factor, Is Involved in the Regulation of Phosphate-Starvation Responses and Root Architecture in Rice , Plant Physiology, Volume 159, Issue 1, May 2012, Pages 169–183, https://doi.org/10.1104/pp.112.194217
97	19437682	1.87e-05	Crown root no_14	Dry	Chr5	19.3636	LOC_Os05g33040	LOC_Os05g33040.3	OsCYCP1;1	cyclin	OsCYCP1;1, a PHO80 homologous protein, negatively regulates phosphate starvation signaling in the roots. In OsCYCP1;1 supressed plants, relatively enhanced expression of PSI genes (OsIPS1, OsPAP10, OsSPX3 and miR399d), and the PT genes (OsPT2 and OsPT6) under phosphate starvation	Deng, M., Hu, B., Xu, L. et al. OsCYCP1;1, a PHO80 homologous protein, negatively regulates phosphate starvation signaling in the roots of rice (Oryza sativa L.). Plant Mol Biol 86, 655–669 (2014). https://doi.org/10.1007/s11103-014-0254-1
98	12749946	1.6e-05	Crown root no_28	Dry	Chr6	12.6806	LOC_Os06g21920	LOC_Os06g21920.1	OsPht1;9	inorganic phosphate transporter 1-9	OsPT9 and OsPT10 were expressed in the root epidermis, root hairs and lateral roots, with their expression being specifically induced by Pi starvation	WANG, X., WANG, Y., PIÑEROS, M.A., WANG, Z., WANG, W., LI, C., WU, Z., KOCHIAN, L.V. and WU, P. (2014), Function of OsPT9 and OsPT10. Plant Cell Environ, 37: 1159-1170. https://doi.org/10.1111/pce.12224
99	12749946	1.6e-05	Crown root no_28	Dry	Chr6	12.6865	LOC_Os06g21930	LOC_Os06g21930.1	_	inorganic phosphate transporter	_	http://www.membranetransport.org/protein.php?pOID=osat1&pSynonym=LOC_Os06g21930
100	12749946	1.6e-05	Crown root no_28	Dry	Chr6	12.692	LOC_Os06g21950	LOC_Os06g21950.1	OsPht1;10	inorganic phosphate transporter	OsPT10 was expressed in the root epidermis, root hairs and lateral roots, with their expression being specifically induced by Pi starvation	WANG, X., WANG, Y., PIÑEROS, M.A., WANG, Z., WANG, W., LI, C., WU, Z., KOCHIAN, L.V. and WU, P. (2014), Function of OsPT9 and OsPT10. Plant Cell Environ, 37: 1159-1170. https://doi.org/10.1111/pce.12224
101	1102606	6.6e-05	CGR-R	Dry	Chr10	1.08291	LOC_Os10g02750	LOC_Os10g02750.1	OsPAP3B	Ser/Thr protein phosphatase family protein	PHOSPHATE TRANSPORTER, highly expressed in root	Mehra, P., Pandey, B.K. and Giri, J. (2017), Improvement in phosphate acquisition and utilization by a secretory purple acid phosphatase (OsPAP21b) in rice. Plant Biotechnol J, 15: 1054-1067. https://doi.org/10.1111/pbi.12699
102	21000936	4.45e-06	RGR-R	Dry	Chr11	20.7351	LOC_Os11g35390	LOC_Os11g35390.1	_	MYB family transcription factor	OsMYB4P	Yang, W. T., Baek, D., Yun, D. J., Hwang, W. H., Park, D. S., Nam, M. H., ... & Kim, D. H. (2014). Overexpression of OsMYB4P, an R2R3-type MYB transcriptional activator, increases phosphate acquisition in rice. Plant Physiology and Biochemistry, 80, 259-267.
103	23974800	1.54e-05	AGR-R, CGR-R	Dry	Chr12	23.8052	LOC_Os12g38750	LOC_Os12g38750.2	PAP1D	nucleotide pyrophosphatase/phosphodiesterase (both root and shoot)	PHOSPHORUS RELATED GENE BUT LOW EXPRESSION IN ROOTS IN RICEXPRO	Zhang, Q., Wang, C., Tian, J., Li, K. and Shou, H. (2011), Identification of rice purple acid phosphatases related to posphate starvation signalling. Plant Biology, 13: 7-15. https://doi.org/10.1111/j.1438-8677.2010.00346.x
104	23974800	1.54e-05	AGR-R, CGR-R	Dry	Chr12	23.8191	LOC_Os12g38770	LOC_Os12g38770.1	PAP1B	nucleotide pyrophosphatase/phosphodiesterase	AP1 and PAP2 were up-regulated in response to nitrogen(CHECK FOR PAP1) deficiency	Lea, U.S., Slimestad, R., Smedvig, P. et al. Nitrogen deficiency enhances expression of specific MYB and bHLH transcription factors and accumulation of end products in the flavonoid pathway. Planta 225, 1245–1253 (2007). https://doi.org/10.1007/s00425-006-0414-x
105	31863860	1.02e-07	AGR-R	Wet	Chr2	31.9678	LOC_Os02g52210	LOC_Os02g52210.1	OsRING-1	zinc finger	stress related in roots	Meng, X. B., Zhao, W. S., Lin, R. M., Wang, M., & Peng, Y. L. (2006). Molecular cloning and characterization of a rice blast-inducible RING-H2 type zinc finger gene: full length research paper. DNA Sequence, 17(1), 41-48.
106	203844	3.43e-06	Root dry wt_14	Wet	Chr4	0.121631	LOC_Os04g01160	LOC_Os04g01160.1	SOR1	zinc finger family protein	surface rooting	Hanzawa, E., Sasaki, K., Nagai, S. et al. Isolation of a novel mutant gene for soil-surface rooting in rice (Oryza sativa L.). Rice 6, 30 (2013). https://doi.org/10.1186/1939-8433-6-30
107	6812825	1.35e-05	CGR-R	Wet	Chr6	6.67825	LOC_Os06g12320	LOC_Os06g12320.1	OsATL12	transmembrane amino acid transporter protein	OsATL12 were preferentially expressed in young root	Zhao, H., Ma, H., Yu, L., Wang, X., & Zhao, J. (2012). Genome-wide survey and expression analysis of amino acid transporter gene family in rice (Oryza sativa L.). PloS one, 7(11), e49210.
108	27947317	1.9e-05	CGR-R	Wet	Chr6	27.7829	LOC_Os06g45900	LOC_Os06g45900.1	CYP59A	peptidyl-prolyl cis-trans isomerase-like 4	salt stress doubtful	Kumari, S., Joshi, R., Singh, K. et al. Expression of a cyclophilin OsCyp2-P isolated from a salt-tolerant landrace of rice in tobacco alleviates stress via ion homeostasis and limiting ROS accumulation. Funct Integr Genomics 15, 395–412 (2015). https://doi.org/10.1007/s10142-014-0429-5
109	355956	2.23e-05	RGR_R	Wet	Chr7	0.34	LOC_Os07g01560	LOC_Os07g01560.2	MST3	transporter family protein	OsMST3 is involved in the accumulation of monosaccharides required for cell wall synthesis at the stage of cell thickening. Expressed in xylem as well as in sclerenchyma cells in the root. OsMST3 has transport activity for some monosaccharides in an energy-dependent H+ co-transport manner.	Kyoko Toyofuku, Michihiro Kasahara, Junji Yamaguchi, Characterization and Expression of Monosaccharide Transporters (OsMSTs) in Rice, Plant and Cell Physiology, Volume 41, Issue 8, 15 August 2000, Pages 940–947, https://doi.org/10.1093/pcp/pcd016
110	1545595	9.9e-05	Root lt_14	Wet	Chr8	1.56	LOC_Os08g03350	LOC_Os08g03350.1	OsHT|OsLHT1	amino acid transporter	Lysine-Histidine-type Transporter 1 (OsLHT1) as a candidate gene associated with the aspartate uptake trait. localized throughout the rice root, including root hairs, epidermis, cortex and stele, and to the leaf vasculature.	Guo, N., Hu, J., Yan, M., Qu, H., Luo, L., Tegeder, M. and Xu, G. (2020), Oryza sativa Lysine-Histidine-type Transporter 1 functions in root uptake and root-to-shoot allocation of amino acids in rice. Plant J, 103: 395-411. https://doi.org/10.1111/tpj.14742
111	13779500	1.81e-05	AGR-R	Wet	Chr10	13.6005	LOC_Os10g26280	LOC_Os10g26280.1	ORC4	ORC3 - Putative origin recognition complex subunit 3	LATERAL ROOT DEVELOPMENT, EXPRESSED IN ACTIVE CELL DIVISON SITE	Chen, X., Shi, J., Hao, X., Liu, H., Shi, J., Wu, Y., Wu, Z., Chen, M., Wu, P. and Mao, C. (2013), OsORC3 is required for lateral root development in rice. Plant J, 74: 339-350. https://doi.org/10.1111/tpj.12126
112	8434721	1.12e-07	AGR-R, CGR-R	Dry	Chr1	8.35901	LOC_Os01g14920	LOC_Os01g14920.1	OsZFP	zinc knuckle family protein	lateral root development	Cui, P, Liu, H, Ruan, S, Ali, B, Gill, RA, Ma, H, Zheng, Z, Zhou, W (2017) A zinc finger protein, interacted with cyclophilin, affects root development via IAA pathway in rice. J Integr Plant Biol 59: 496– 505
113	10941662	5.57e-05	Root dry wt_14	Dry	Chr3	10.8414	LOC_Os03g19275	LOC_Os03g19275.1	OsASL1.1	expressed protein	gene encoding argininosuccinate lyase is involved in the normal root development of rice. Arginine (amino acid) plays an important role in root transverse cell divisions (root thickness ?) in rice. Arginine is an essential substrate for protein synthesis and is also an important amino acid for the transport and storage of nitrogen in plants	Xia, J., Yamaji, N., Che, J., Shen, R.F. and Ma, J.F. (2014), Normal root elongation requires arginine produced by argininosuccinate lyase in rice. Plant J, 78: 215-226. https://doi.org/10.1111/tpj.12476
114	1574650	2.61e-05	Crown root no_14	Dry	Chr5	1.66202	LOC_Os05g03760	LOC_Os05g03760.1	C3H33	zinc finger family protein	hypoxia stress	Pandey, D.M., Kim, SR. Identification and expression analysis of hypoxia stress inducible CCCH-type zinc finger protein genes in rice. J. Plant Biol. 55, 489–497 (2012). https://doi.org/10.1007/s12374-012-0384-4
115	13537032	1.11e-05	Root dry wt_14	Dry	Chr10	13.6005	LOC_Os10g26280	LOC_Os10g26280.1	ORC3	ORC3 - Putative origin recognition complex subunit 3	LATERAL ROOT DEVELOPMENT, EXPRESSED IN ACTIVE CELL DIVISON SITE	Chen, X., Shi, J., Hao, X., Liu, H., Shi, J., Wu, Y., Wu, Z., Chen, M., Wu, P. and Mao, C. (2013), OsORC3 is required for lateral root development in rice. Plant J, 74: 339-350. https://doi.org/10.1111/tpj.12126
116	17863660	6.97e-06	Crown root no_28	Dry	Chr11	17.6705	LOC_Os11g30410	LOC_Os11g30410.1	OsSAE1	ThiF family domain containing protein	_	Rosa, M.T.G., Almeida, D.M., Pires, I.S. et al. Insights into the transcriptional and post-transcriptional regulation of the rice SUMOylation machinery and into the role of two rice SUMO proteases. BMC Plant Biol 18, 349 (2018). https://doi.org/10.1186/s12870-018-1547-3
117	3563412	8.4e-06	AGR-R, CGR-R	Dry	Chr12	3.58003	LOC_Os12g07280	LOC_Os12g07280.1	ART1	ZOS12-02 - C2H2 zinc finger protein	root cell elongation	Che, J., Yamaji, N., Shen, R.F. and Ma, J.F. (2016), An Al-inducible expansin gene, OsEXPA10 is involved in root cell elongation of rice. Plant J, 88: 132-142. https://doi.org/10.1111/tpj.13237
118	5637208	3.11e-06	Root dry wt_28	Wet	Chr3	5.42215	LOC_Os03g10620	LOC_Os03g10620.1	D14	hydrolase	Strigolactones (SLs) are plant hormones that inhibit shoot branching and act as signals in communications with symbiotic fungi	Zhou, F., Lin, Q., Zhu, L. et al. D14–SCFD3-dependent degradation of D53 regulates strigolactone signalling. Nature 504, 406–410 (2013). https://doi.org/10.1038/nature12878
119	12764818	2.67e-05	RGR-R, CGR-R	Wet	Chr7	12.795	LOC_Os07g22710	LOC_Os07g22710.1	OsCPK18	CAMK_CAMK_like.32 - CAMK includes calcium/calmodulin depedent protein kinases	OsCPK18 play a role in perception and/or recognition of the AM fungus in rice	Campos-Soriano, L., Gómez-Ariza, J., Bonfante, P. et al. A rice calcium-dependent protein kinase is expressed in cortical root cells during the presymbiotic phase of the arbuscular mycorrhizal symbiosis. BMC Plant Biol 11, 90 (2011). https://doi.org/10.1186/1471-2229-11-90
120	9386615	1.36e-05	AGR-R, CGR-R, Root lt_28	Wet	Chr10	9.39316	LOC_Os10g18510	LOC_Os10g18510.1	AM34	UDP-glucoronosyl and UDP-glucosyl transferase domain containing protein	_	Caroline Gutjahr, Mari Banba, Vincent Croset, Kyungsook An, Akio Miyao, Gynheung An, Hirohiko Hirochika, Haruko Imaizumi-Anraku, Uta Paszkowski, Arbuscular Mycorrhiza–Specific Signaling in Rice Transcends the Common Symbiosis Signaling Pathway, The Plant Cell, Volume 20, Issue 11, November 2008, Pages 2989–3005, https://doi.org/10.1105/tpc.108.062414
121	33429503	1.75e-05	Root dry wt_28	Dry	Chr1	33.18	LOC_Os01g57400	LOC_Os01g57400.1	AM3	lysM domain containing protein	Transcripts of AM3 appeared very early (at 3 weeks postinoculation (wpi)) and their expression increased sharply between 5 and 7 wpi. AM3 showed arbuscule-specific transcript accumulation. AM3 as an early and systemically expressed gene	Caroline Gutjahr, Mari Banba, Vincent Croset, Kyungsook An, Akio Miyao, Gynheung An, Hirohiko Hirochika, Haruko Imaizumi-Anraku, Uta Paszkowski, Arbuscular Mycorrhiza–Specific Signaling in Rice Transcends the Common Symbiosis Signaling Pathway, The Plant Cell, Volume 20, Issue 11, November 2008, Pages 2989–3005, https://doi.org/10.1105/tpc.108.062414
122	1452105	4.73e-05	Root dry wt_28, AGR_R	Dry	Chr2	1.25	LOC_Os02g03150	LOC_Os02g03150.1	AM31	inhibitor I family protein	expressed in roots, but not significanlly differed between mycorizha inocluated and uninoculauted plants	Fiorilli V, Vallino M, Biselli C, Faccio A, Bagnaresi P and Bonfante P (2015) Host and non-host roots in rice: cellular and molecular approaches reveal differential responses to arbuscular mycorrhizal fungi. Front. Plant Sci. 6:636. doi: 10.3389/fpls.2015.00636
123	1452105	4.73e-05	Root dry wt_28, AGR_R	Dry	Chr2	1.26	LOC_Os02g03190	LOC_Os02g03190.1	AM24	inhibitor I family protein	specifically expressed in roots of mycorizha inocluated plants	Fiorilli V, Vallino M, Biselli C, Faccio A, Bagnaresi P and Bonfante P (2015) Host and non-host roots in rice: cellular and molecular approaches reveal differential responses to arbuscular mycorrhizal fungi. Front. Plant Sci. 6:636. doi: 10.3389/fpls.2015.00636
124	1452105	4.73e-05	Root dry wt_28, AGR_R	Dry	Chr2	1.38	LOC_Os02g03410	LOC_Os02g03410.2	OsCPK4	CAMK_CAMK_like.12 - CAMK includes calcium/calmodulin depedent protein kinases	OsCPK4, was found to be transcriptionally activated in response to inoculation with the AM fungus Glomus intraradices	Campos-Soriano, L., Gómez-Ariza, J., Bonfante, P. et al. A rice calcium-dependent protein kinase is expressed in cortical root cells during the presymbiotic phase of the arbuscular mycorrhizal symbiosis. BMC Plant Biol 11, 90 (2011). https://doi.org/10.1186/1471-2229-11-90
125	1042622	8.58e-06	RGR-R, Root dry wt_14	Dry	Chr6	0.871774	LOC_Os06g02520	LOC_Os06g02520.1	OsIPD3	interacting protein of DMI3	IPD3 represents a novel gene required for root symbiosis with AM fungi in plants	Chen, C., Ané, J.-M. and Zhu, H. (2008), OsIPD3, an ortholog of the Medicago truncatula DMI3 interacting protein IPD3, is required for mycorrhizal symbiosis in rice. New Phytologist, 180: 311-315. https://doi.org/10.1111/j.1469-8137.2008.02612.x
126	5126975	2.66e-06	AGR-R	Dry	Chr7	4.94055	LOC_Os07g09384	LOC_Os07g09384.1	STR2	expressed protein	STR2 are indispensable for mycorrhizal arbuscule formation in rice	Gutjahr, C., Radovanovic, D., Geoffroy, J., Zhang, Q., Siegler, H., Chiapello, M., Casieri, L., An, K., An, G., Guiderdoni, E., Kumar, C.S., Sundaresan, V., Harrison, M.J. and Paszkowski, U. (2012), The half-size ABC transporters STR1 and STR2 are indispensable for mycorrhizal arbuscule formation in rice. The Plant Journal, 69: 906-920. https://doi.org/10.1111/j.1365-313X.2011.04842.x
127	26018419	4.34e-05	Root dry wt_28	Wet	Chr2	26.1704	LOC_Os02g43370	LOC_Os02g43370.2	YSL2	transposon protein	YELLOW STRIPE	Kobayashi, T., Nakanishi Itai, R. & Nishizawa, N.K. Iron deficiency responses in rice roots. Rice 7, 27 (2014). https://doi.org/10.1186/s12284-014-0027-0
128	26018419	4.34e-05	Root dry wt_28	Wet	Chr2	26.2	LOC_Os02g43410	LOC_Os02g43410.1	OsYSL15	transposon protein	YELLOW STRIPE	Kobayashi, T., Nakanishi Itai, R. & Nishizawa, N.K. Iron deficiency responses in rice roots. Rice 7, 27 (2014). https://doi.org/10.1186/s12284-014-0027-0
129	34803526	9.32e-07	AGR-R	Wet	Chr4	34.9505	LOC_Os04g58760	LOC_Os04g58760.1	CASP1	membrane associated DUF588 domain containing protein	mutants accumulated more Ca, but less Mn, Zn, Fe, Cd, and As in the shoots, mainly expressed in the root elongation zone,	Zhigang Wang, Naoki Yamaji, Sheng Huang, Xiang Zhang, Mingxing Shi, Shan Fu, Guangzhe Yang, Jian Feng Ma, Jixing Xia, OsCASP1 Is Required for Casparian Strip Formation at Endodermal Cells of Rice Roots for Selective Uptake of Mineral Elements, The Plant Cell, Volume 31, Issue 11, November 2019, Pages 2636–2648, https://doi.org/10.1105/tpc.19.00296
130	6155607	5.76e-05	Root lt_14	Wet	Chr5	6.0908	LOC_Os05g10940	LOC_Os05g10940.1	ZIP7	metal cation transporter	OsZIP7a was significantly induced in rice roots by iron-deficiency	Yang, X., Huang, J., Jiang, Y. et al. Cloning and functional identification of two members of the ZIP (Zrt, Irt-like protein) gene family in rice (Oryza sativa L.). Mol Biol Rep 36, 281–287 (2009). https://doi.org/10.1007/s11033-007-9177-0
131	28149986	1.14e-05	Crown root no_28	Wet	Chr6	28.0594	LOC_Os06g46310	LOC_Os06g46310.3	NRAMP3	metal transporter Nramp6	iron ion transporter, biomass reduction more pronounced in leaves (nramp6). when grown in medium lacking Fe, nramp3 nramp4 mutants have short roots, chlorotic leaves, and their growth is arrested (nramp3) mutants downregulate root hair formation.	Peris-Peris, C., Serra-Cardona, A., Sánchez-Sanuy, F., Campo, S., Ariño, J., & San Segundo, B. (2017). Two NRAMP6 isoforms function as iron and manganese transporters and contribute to disease resistance in rice. Molecular Plant-Microbe Interactions, 30(5), 385-398.
132	12117262	1.23e-05	Root dry wt_14	Dry	Chr2	11.99	LOC_Os02g20360	LOC_Os02g20360.1	NAAT1	tyrosine aminotransferase	OsNAAT1 is a key enzyme for deoxymugineic acid synthase (DMS) synthesis in rice. strongly up-regulated by Fe deficiency. OsNAAT1 expression was also observed in the companion cells of Fe-sufficient shoots, and was clearly induced in all the cells of Fe-deficient leaves	Longjun Cheng, Fang Wang, Huixia Shou, Fangliang Huang, Luqing Zheng, Fei He, Jinhui Li, Fang-Jie Zhao, Daisei Ueno, Jian Feng Ma, Ping Wu, Mutation in Nicotianamine Aminotransferase Stimulated the Fe(II) Acquisition System and Led to Iron Accumulation in Rice, Plant Physiology, Volume 145, Issue 4, December 2007, Pages 1647–1657, https://doi.org/10.1104/pp.107.107912
133	1816860	9.08e-05	Root lt_28	Dry	Chr11	1.61849	LOC_Os11g04020	LOC_Os11g04020.1	TOM1	major facilitator superfamily antiporter	deoxymugineic acid efflux transporter (TOM1) . Under iron deficiency, rice roots express high levels of TOM1. The mugineic acid (MAs) secreted into the rhizosphere solubilize Fe(III), and the resulting Fe(III)-MA complexes are taken up into root cells by the YELLOW STRIPE 1 (YS1) and YELLOW STRIPE 1–like (YSL) transporters . TOM1 also expressed in vascular tissues in rice, suggesting the involvem…	Kobayashi, T., & Nishizawa, N. K. (2012). Iron uptake, translocation, and regulation in higher plants. Annual review of plant biology, 63, 131-152.
134	1816860	9.08e-05	Root lt_28	Dry	Chr11	1.62647	LOC_Os11g04030	LOC_Os11g04030.1	OsTOM2, OsZIFL5	major facilitator superfamily antiporter	TOM2 is involved in the mobilization of metals through the secretion of DMA into the vascular bundles for phloem and/or xylem metal loading. Strong TOM2 (OsZIFL5) expression was observed in developing tissues during vegetative tissues, levels are higher in roots.	Jing Che, Kengo Yokosho, Naoki Yamaji, Jian Feng Ma, A Vacuolar Phytosiderophore Transporter Alters Iron and Zinc Accumulation in Polished Rice Grains , Plant Physiology, Volume 181, Issue 1, September 2019, Pages 276–288, https://doi.org/10.1104/pp.19.00598
135	21157315	8.14e-06	CGR-R, Crown root no_28	Wet	Chr3	21.0028	LOC_Os03g37840	LOC_Os03g37840.1	OsHAK16	potassium transporter	wuchell box root, upregulated under upland condition	Chen, G., Feng, H., Hu, Q., Qu, H., Chen, A., Yu, L. and Xu, G. (2015), Improving rice tolerance to potassium deficiency by enhancing OsHAK16p:WOX11-controlled root development. Plant Biotechnol J, 13: 833-848. https://doi.org/10.1111/pbi.12320
136	9142701	9.67e-06	Crown root no_28	Wet	Chr6	9.03386	LOC_Os06g15910	LOC_Os06g15910.1	OsHAK24	potassium transporter	Expressed in all tissues & higly expressed in roots at vegetative stage	_
137	22353440	1.01e-05	RGR-R, Root dry wt_28	Wet	Chr9	22.3674	LOC_Os09g38960	LOC_Os09g38960.3	OsHAK18	potassium transporter (upregulated under upland condition)	High-affinity Potassium(K+) Transporter 18, works under upland condition. Expressed in most of the tissuess.	Wang, P., Yamaji, N., Inoue, K., Mochida, K. and Ma, J.F. (2020), Plastic transport systems of rice for mineral elements in response to diverse soil environmental changes. New Phytol, 226: 156-169. https://doi.org/10.1111/nph.16335
138	26369403	3.15e-07	Root dry wt_28, AGR_R	Dry	Chr1	26.11	LOC_Os01g45990	LOC_Os01g45990.1	OsAKT1	potassium channel AKT1	OsAKT1, functions as an inward-rectifying. highly expressed in the roots, OsAKT1 were upregulated under flooded conditions. AKT1 overexpression improved rice osmotic and drought stress tolerance by increasing tissue levels of K(+), especially in the root.	Izhar Ahmad, Afaq Mian, Frans J. M. Maathuis, Overexpression of the rice AKT1 potassium channel affects potassium nutrition and rice drought tolerance, Journal of Experimental Botany, Volume 67, Issue 9, April 2016, Pages 2689–2698, https://doi.org/10.1093/jxb/erw103
139	3330985	1.63e-06	AGR-R	Wet	Chr3	3.27115	LOC_Os03g06520	LOC_Os03g06520.1	SULTR3;2	sulfate transporter	sulphate transporter	Kumar, S., Asif, M.H., Chakrabarty, D. et al. Differential expression and alternative splicing of rice sulphate transporter family members regulate sulphur status during plant growth, development and stress conditions. Funct Integr Genomics 11, 259–273 (2011). https://doi.org/10.1007/s10142-010-0207-y
140	14607317	9.62e-10	Crown root no_14	Wet	Chr10	14.7981	LOC_Os10g28440	LOC_Os10g28440.1	SULTR3;1	sulfate transporter 3.1	sulphate transporter	Kumar, S., Asif, M.H., Chakrabarty, D. et al. Differential expression and alternative splicing of rice sulphate transporter family members regulate sulphur status during plant growth, development and stress conditions. Funct Integr Genomics 11, 259–273 (2011). https://doi.org/10.1007/s10142-010-0207-y
141	1253356	9.59e-07	Root dry wt_28, CGR-R	Wet	Chr1	1.05714	LOC_Os01g02900	LOC_Os01g02900.2	_	glycosyltransferase	highly expressed in root at vegetative & reproductive stage	https://ricexpro.dna.affrc.go.jp/GGEP/graph-view.php?featurenum=2202
142	1253356	9.59e-07	Root dry wt_28, CGR-R	Wet	Chr1	1.07196	LOC_Os01g02920	LOC_Os01g02920.1	_	glycosyltransferase protein	highly expressed in root at vegetative & reproductive stage	https://ricexpro.dna.affrc.go.jp/GGEP/graph-view.php?featurenum=2306
143	1253356	9.59e-07	CGR-R	Wet	Chr1	1.07851	LOC_Os01g02930	LOC_Os01g02930.1	_	glycosyltransferase protein	Expressed in roots and highly in anther	https://ricexpro.dna.affrc.go.jp/GGEP/graph-view.php?featurenum=4770
144	1253356	9.59e-07	CGR-R	Wet	Chr1	1.08974	LOC_Os01g02940	LOC_Os01g02940.1	_	glycosyltransferase protein	Expressed in all tissues	https://ricexpro.dna.affrc.go.jp/GGEP/graph-view.php?featurenum=10413
145	6395433	2.31e-05	AGR-R	Wet	Chr1	6.56467	LOC_Os01g12070	LOC_Os01g12070.1	OsCel9A	endoglucanase precursor	OsCel9A gene specifically up-regulated in lateral root primordia (LRP) and may participate in lateral root development	Kouki Yoshida, Nobuyuki Imaizumi, Satoshi Kaneko, Yasushi Kawagoe, Akemi Tagiri, Hiroshi Tanaka, Kazuhiko Nishitani, Kozo Komae, Carbohydrate-Binding Module of a Rice Endo-β-1,4-glycanase, OsCel9A , Expressed in Auxin-Induced Lateral Root Primordia, is Post-Translationally Truncated , Plant and Cell Physiology, Volume 47, Issue 11, November 2006, Pages 1555–1571, https://doi.org/10.1093/pcp/pcl021
146	39206018	4.52e-07	Crown root no_28	Wet	Chr1	39.0523	LOC_Os01g67290	LOC_Os01g67290.1	OsSPR1	cyclin-related protein	OsSPR1 is involved in post-embryonic root elongation and iron homeostasis in rice	Jia, L., Wu, Z., Hao, X., Carrie, C., Zheng, L., Whelan, J., Wu, Y., Wang, S., Wu, P. and Mao, C. (2011), Identification of a novel mitochondrial protein, short postembryonic roots 1 (SPR1), involved in root development and iron homeostasis in Oryza sativa. New Phytologist, 189: 843-855. https://doi.org/10.1111/j.1469-8137.2010.03513.x
147	41691102	3.98e-05	RGR_R	Wet	Chr1	41.6	LOC_Os01g71830	LOC_Os01g71830.1	OsGLN1	glycosyl hydrolases family 17	Highly expressed in root	https://ricexpro.dna.affrc.go.jp/GGEP/graph-view.php?featurenum=19245
148	41691102	3.98e-05	RGR_R	Wet	Chr1	41.67	LOC_Os01g71930	LOC_Os01g71930.1	Osg1	glycosyl hydrolases family 17 protein	Highly expressed in root	https://ricexpro.dna.affrc.go.jp/GGEP/graph-view.php?featurenum=6840
149	7630791	6.23e-05	CGR-R	Wet	Chr2	7.71051	LOC_Os02g14120	LOC_Os02g14120.1	Docs1	BRASSINOSTEROID INSENSITIVE 1-associated receptor kinase 1 precursor	Docs1 is required for the normal development of outer cell layers (epidermis and exodermis) of both primary roots and lateral roots, root hairs, root cap development and affect gravity responses in seedlings. In adult stage, docs1 mutant displayed larger root cone angles.	Huang, C.-F., Yamaji, N., Ono, K. and Ma, J.F. (2012), A leucine-rich repeat receptor-like kinase gene is involved in the specification of outer cell layers in rice roots. The Plant Journal, 69: 565-576. https://doi.org/10.1111/j.1365-313X.2011.04824.x
150	8404652	2.33e-06	AGR-R	Wet	Chr2	8.49039	LOC_Os02g15220	LOC_Os02g15220.2	GTE4	bromodomain containing protein	GTE4 involved in the maintenance of root meristem through cell cycle regulation and plays imporant role in CRL1.	Coudert, Y., Bès, M., Van Anh Le, T. et al. Transcript profiling of crown rootless1 mutant stem base reveals new elements associated with crown root development in rice. BMC Genomics 12, 387 (2011). https://doi.org/10.1186/1471-2164-12-387
151	13179398	2.32e-10	AGR-R, Root dry wt_28	Wet	Chr2	13.0145	LOC_Os02g21890	LOC_Os02g21890.1	OsCLE202	expressed protein	OsCLE202 has dual function in size regulation of root apical meristem and shoot apical meristem	Atsuko Kinoshita, Yasukazu Nakamura, Erika Sasaki, Junko Kyozuka, Hiroo Fukuda, Shinichiro Sawa, Gain-of-Function Phenotypes of Chemically Synthetic CLAVATA3/ESR-Related (CLE) Peptides in Arabidopsis thaliana and Oryza sativa, Plant and Cell Physiology, Volume 48, Issue 12, December 2007, Pages 1821–1825, https://doi.org/10.1093/pcp/pcm154
152	19077280	7.31e-06	Root lt_28	Wet	Chr2	18.9867	LOC_Os02g32140	LOC_Os02g32140.1	OsERF107	AP2 domain containing protein	up-regulation of OsERF107, and other ERF leads to the increased expression of LAC26, TAG lipase 2, Glucan endo-1,3-beta-glucosidase 6, and OsEXP7, which altogether resulted in alteration of the root architectures for drought tolerance	Singh, S., Koyama, H., Bhati, K.K. et al. The biotechnological importance of the plant-specific NAC transcription factor family in crop improvement. J Plant Res 134, 475–495 (2021). https://doi.org/10.1007/s10265-021-01270-y
153	20985885	1.59e-05	RGR_R	Wet	Chr2	21.12	LOC_Os02g35180	LOC_Os02g35180.1	OsRR2	OsRR2 type-A response regulator	WOX11 is involved in the activation of crown root formation by directly repressing OsRR2. WOX11 may be an integrator of auxin and cytokinin signaling that feeds into RR2 to regulate cell proliferation during crown root development.	Yu Zhao, Yongfeng Hu, Mingqiu Dai, Limin Huang, Dao-Xiu Zhou, The WUSCHEL-Related Homeobox Gene WOX11 Is Required to Activate Shoot-Borne Crown Root Development in Rice , The Plant Cell, Volume 21, Issue 3, March 2009, Pages 736–748, https://doi.org/10.1105/tpc.108.061655
154	24676004	2.77e-05	RGR_R	Wet	Chr2	24.81	LOC_Os02g41450	LOC_Os02g41450.1	NAC51	no apical meristem protein	highly expressed in roots (might have role in cell wall composition of roots)	https://ricexpro.dna.affrc.go.jp/GGEP/graph-view.php?featurenum=28380, DOI 10.1007/s12155-009-9047-9
155	31863860	1.02e-07	AGR-R	Wet	Chr2	31.763	LOC_Os02g51860	LOC_Os02g51860.1	OsTSD2	dehydration response related protein	OsTSD2 involved in regulation of pectin’s role in cell extension/division in various zones (meristematic zone, elongation zone, mature zone & root cap) of root.	Lianghuan Qu, Chunyan Wu, Fei Zhang, Yangyang Wu, Chuanying Fang, Cheng Jin, Xianqing Liu, Jie Luo, Rice putative methyltransferase gene OsTSD2 is required for root development involving pectin modification , Journal of Experimental Botany, Volume 67, Issue 18, October 2016, Pages 5349–5362, https://doi.org/10.1093/jxb/erw297
156	3054902	8.33e-06	Root dry wt_28	Wet	Chr3	2.99885	LOC_Os03g06000	LOC_Os03g06000.1	OsEXPA12	expansin precursor	OsEXP12 is specifically expressed in the roots, might play a role in the development of root outer cell layers	Yi Lee, Hans Kende, Expression of α-Expansin and Expansin-Like Genes in Deepwater Rice, Plant Physiology, Volume 130, Issue 3, November 2002, Pages 1396–1405, https://doi.org/10.1104/pp.008888
157	3054902	8.33e-06	Root dry wt_28	Wet	Chr3	3.00341	LOC_Os03g06010	LOC_Os03g06010.1	OsEXPA25	expansin precursor	expression of EXPA25 was also enhanced by Al	Che, J., Yamaji, N., Shen, R.F. and Ma, J.F. (2016), An Al-inducible expansin gene, OsEXPA10 is involved in root cell elongation of rice. Plant J, 88: 132-142. https://doi.org/10.1111/tpj.13237
158	3054902	8.33e-06	Root dry wt_28	Wet	Chr3	3.00633	LOC_Os03g06020	LOC_Os03g06020.1	OsEXPA15	expansin precursor	expressed in the roots and highly expressed in seedling	Yi Lee, Hans Kende, Expression of α-Expansin and Expansin-Like Genes in Deepwater Rice, Plant Physiology, Volume 130, Issue 3, November 2002, Pages 1396–1405, https://doi.org/10.1104/pp.008888
159	3054902	8.33e-06	Root dry wt_28	Wet	Chr3	3.02125	LOC_Os03g06040	LOC_Os03g06040.1	OsEXPA18	expansin precursor	OsEXP18 is also more strongly expressed in the rice root cap. OsEXP18 (TOC2) reached the maximum detection threshold 4 h after CRL1 induction	Coudert, Y., Le, V.A.T., Adam, H., Bès, M., Vignols, F., Jouannic, S., Guiderdoni, E. and Gantet, P. (2015), Identification of CROWN ROOTLESS1-regulated genes in rice reveals specific and conserved elements of postembryonic root formation. New Phytol, 206: 243-254. https://doi.org/10.1111/nph.13196
160	3054902	8.33e-06	Root dry wt_28	Wet	Chr3	3.03639	LOC_Os03g06060	LOC_Os03g06060.1	OsEXPA20	expansin precursor	expressed in the roots and highly expressed in seedling	https://ricexpro.dna.affrc.go.jp/GGEP/graph-view.php?featurenum=27177
161	3330985	1.63e-06	AGR-R, Root dry wt_28	Wet	Chr3	3.33827	LOC_Os03g06620	LOC_Os03g06620.1	Sip2A, OsARD2	1	linked to a QTL for lateral root length under a water deficit (Zheng et al. 2003)	Yang, L., Zheng, B., Mao, C. et al. Analysis of transcripts that are differentially expressed in three sectors of the rice root system under water deficit. Mol Genet Genomics 272, 433–442 (2004). https://doi.org/10.1007/s00438-004-1066-9
162	3330985	1.63e-06	AGR-R, Root dry wt_28	Wet	Chr3	3.42754	LOC_Os03g06740	LOC_Os03g06740.1	OsGR1	glutathione reductase	OsGR1 required detoxifying glyoxylate in rice plants under normal growth conditions. This express all parts including root. OsGR1 is upregulated under Fe-deficient conditions	Zhang, Z., Liang, X., Lu, L. et al. Two glyoxylate reductase isoforms are functionally redundant but required under high photorespiration conditions in rice. BMC Plant Biol 20, 357 (2020). https://doi.org/10.1186/s12870-020-02568-0
163	21150505	2.15e-05	CGR-R	Wet	Chr3	21.0862	LOC_Os03g37970	LOC_Os03g37970.1	OsiBBC1	ribosomal protein L13	OsiBBC1 is expressed more in the young root, post-fertilized influorescence, leaf base and callus tissue, which are comprised of actively dividing cells, indicating its role in cell division	Jain, M., Tyagi, S. B., Thakur, J. K., Tyagi, A. K., & Khurana, J. P. (2004). Molecular characterization of a light-responsive gene, breast basic conserved protein 1 (OsiBBC1), encoding nuclear-localized protein homologous to ribosomal protein L13 from Oryza sativa indica. Biochimica et Biophysica Acta (BBA)-Gene Structure and Expression, 1676(2), 182-192.
164	29711998	3.98e-07	CGR-R	Wet	Chr3	29.6607	LOC_Os03g51740	LOC_Os03g51740.1	OsACS1	aminotransferase	stimulatory in lateral root development under Pi-deficient conditions	Han Yong Lee, Zhixiong Chen, Cankui Zhang, Gyeong Mee Yoon, Editing of the OsACS locus alters phosphate deficiency-induced adaptive responses in rice seedlings, Journal of Experimental Botany, Volume 70, Issue 6, 1 March 2019, Pages 1927–1940, https://doi.org/10.1093/jxb/erz074
165	33900261	2.35e-05	Crown root no_28	Wet	Chr3	33.6274	LOC_Os03g59070	LOC_Os03g59070.1	_	phosphatase	Highly expressed in roots at vegetative & reproductive stage	_
166	1041691	6.57e-06	CGR-R	Wet	Chr4	1.05461	LOC_Os04g02754	LOC_Os04g02754.1	OsAMI1	amidase family protein	Increase in auxin transport to the long root hair zone (LRH) due to overexpression of OsAMI1 (∼3.6-fold) after ABA treatment	Wang, T., Li, C., Wu, Z., Jia, Y., Wang, H., Sun, S., ... & Wang, X. (2017). Abscisic acid regulates auxin homeostasis in rice root tips to promote root hair elongation. Frontiers in Plant Science, 8, 1121.
167	23819342	8.99e-05	RGR_R	Wet	Chr4	23.69	LOC_Os04g39770	LOC_Os04g39770.1	FCP1|OsCLE402	expressed protein	FCP1 appears to regulate the maintenance of the vegetative SAM and RAM. Constitutive expression of FCP1 results in consumption of the SAM in the vegetative phase, and application of an FCP1 CLE peptide in vitro disturbs root development by misspecification of cell fates in the RAM.	Takuya Suzaki, Akiko Yoshida, Hiro-Yuki Hirano, Functional Diversification of CLAVATA3-Related CLE Proteins in Meristem Maintenance in Rice , The Plant Cell, Volume 20, Issue 8, August 2008, Pages 2049–2058, https://doi.org/10.1105/tpc.107.057257
168	27436796	3.03e-07	CGR-R	Wet	Chr4	27.3709	LOC_Os04g46220	LOC_Os04g46220.1	OsERF1	ethylene-responsive transcription factor	OsERF1 a transcription factor in the JA/ET pathway, induces RSOsPR10 a root-specific pathogenesis-related (PR) protein important for drought and salt treatments	Kaoru Takeuchi, Atsuko Gyohda, Makiko Tominaga, Madoka Kawakatsu, Atsushi Hatakeyama, Noriko Ishii, Kentaroh Shimaya, Takeshi Nishimura, Michael Riemann, Peter Nick, Makoto Hashimoto, Teruya Komano, Akira Endo, Takashi Okamoto, Yusuke Jikumaru, Yuji Kamiya, Teruhiko Terakawa, Tomokazu Koshiba, RSOsPR10 Expression in Response to Environmental Stresses is Regulated Antagonistically by Jasmonate/Eth…
169	27436796	3.03e-07	CGR-R	Wet	Chr4	27.4776	LOC_Os04g46350	LOC_Os04g46350.1	OsHox17	homeobox associated leucine zipper	Expressed in seedlings, roots, stems, leaf sheaths and blades and panicles	_
170	34803526	9.32e-07	AGR-R	Wet	Chr4	34.738	LOC_Os04g58390	LOC_Os04g58390.1	OsALN	allantoinase	transgenic plants expressing the proALN::ALN-LUC2 sensor showed strong luminescence under low exogenous N conditions (<0.1 mM)	Lee, D. K., Redillas, M. C., Jung, H., Choi, S., Kim, Y. S., & Kim, J. K. (2018). A nitrogen molecular sensing system, comprised of the ALLANTOINASE and UREIDE PERMEASE 1 genes, can be used to monitor N status in rice. Frontiers in plant science, 9, 444.
171	24886768	5.9e-05	Root lt_28	Wet	Chr5	25.0227	LOC_Os05g43090	LOC_Os05g43090.1	OsGELP69	GDSL-like lipase/acylhydrolase	expressed in all tissues & highly expressed in root at vegetative, reproductive, stem and leaf stage	https://ricexpro.dna.affrc.go.jp/GGEP/graph-view.php?featurenum=35790
172	24886768	5.9e-05	Root lt_28	Wet	Chr5	25.0251	LOC_Os05g43100	LOC_Os05g43100.1	OsGELP70	GDSL-like lipase/acylhydrolase	highly expressed in root at vegetative stage	https://ricexpro.dna.affrc.go.jp/GGEP/graph-view.php?featurenum=16685
173	24886768	5.9e-05	Root lt_28	Wet	Chr5	25.0298	LOC_Os05g43110	LOC_Os05g43110.1	OsGELP71	GDSL-like lipase/acylhydrolase	highly expressed in root at reproductive & vegetative stage	https://ricexpro.dna.affrc.go.jp/GGEP/graph-view.php?featurenum=16825
174	24886768	5.9e-05	Root lt_28	Wet	Chr5	25.0359	LOC_Os05g43120	LOC_Os05g43120.1	OsGELP72	GDSL-like lipase/acylhydrolase	GELP72, appeared to play a role in lateral root emergence (ADrydopsis thaliana)	https://ricexpro.dna.affrc.go.jp/GGEP/graph-view.php?featurenum=716, doi.org/10.1038/s41477-021-00862-9
175	4019965	7.56e-06	Crown root no_28	Wet	Chr6	3.94793	LOC_Os06g08140	LOC_Os06g08140.1	_	protein phosphatase 2C	Highly expressed in stem of reproductive stage & root at vegetative stage	https://ricexpro.dna.affrc.go.jp/GGEP/graph-view.php?featurenum=7322
176	4326257	4.37e-06	RGR_R	Wet	Chr6	4.32	LOC_Os06g08500	LOC_Os06g08500.1	OsRHL1	BHLH transcription factor	RHL1 may control the root hair elongation as well as epidermal cell patterning in rice.	Ding, W., Yu, Z., Tong, Y. et al. A transcription factor with a bHLH domain regulates root hair development in rice. Cell Res 19, 1309–1311 (2009). https://doi.org/10.1038/cr.2009.109
177	22689671	8.35e-06	Root dry wt_28	Wet	Chr6	22.7943	LOC_Os06g38470	LOC_Os06g38470.1	OsHDAC1	histone deacetylase 19	overexpression of OsHDAC1 in rice has previously been shown to increase seedling root growth	Jang, I.-C., Pahk, Y.-M., Song, S.I., Kwon, H.J., Nahm, B.H. and Kim, J.-K. (2003), Structure and expression of the rice class-I type histone deacetylase genes OsHDAC1–3: OsHDAC1 overexpression in transgenic plants leads to increased growth rate and altered architecture. The Plant Journal, 33: 531-541. https://doi.org/10.1046/j.1365-313X.2003.01650.x
178	5080299	1.76e-05	Root lt_28	Wet	Chr8	5.22882	LOC_Os08g08980	LOC_Os08g08980.1	OsGLP8-4	cupin domain containing protein	highly expressed in root at vegetative & leaf blade	https://ricexpro.dna.affrc.go.jp/GGEP/graph-view.php?featurenum=11067
179	5080299	1.76e-05	Root lt_28	Wet	Chr8	5.24249	LOC_Os08g09010	LOC_Os08g09010.1	OsGLP8-7	Cupin domain containing protein	highly expressed in root at vegetative & reproductive stage	https://ricexpro.dna.affrc.go.jp/GGEP/graph-view.php?featurenum=22528
180	18873633	1.57e-05	Root dry wt_28	Wet	Chr8	18.96	LOC_Os08g30740	LOC_Os08g30740.1	OsABCA3	ABC transporter	strigolactone; ROOT; growth; soil stress; transporter; branching	J. Musembi Mutuku, Satoko Yoshida, Takafumi Shimizu, Yasunori Ichihashi, Takanori Wakatake, Akira Takahashi, Mitsunori Seo, Ken Shirasu, The WRKY45-Dependent Signaling Pathway Is Required For Resistance against Striga hermonthica Parasitism , Plant Physiology, Volume 168, Issue 3, July 2015, Pages 1152–1163, https://doi.org/10.1104/pp.114.256404
181	25774719	4.28e-05	AGR-R	Wet	Chr8	25.6767	LOC_Os08g40560	LOC_Os08g40560.1	ZOS8-11	ZOS8-11 - C2H2 zinc finger protein	_	_
182	25774719	4.28e-05	AGR-R	Wet	Chr8	25.7128	LOC_Os08g40620	LOC_Os08g40620.2	OsMAP	rabGAP/TBC domain-containing protein	MAP (MICROTUBULE-ASSOCIATED PROTEIN) that may be involved in the control of cell division. Our results support the conclusion that these genes, and the related biological processes, are likely involved in crown root differentiation and are under the control of CRL1 (crownroot development).	Coudert, Y., Bès, M., Van Anh Le, T. et al. Transcript profiling of crown rootless1 mutant stem base reveals new elements associated with crown root development in rice. BMC Genomics 12, 387 (2011). https://doi.org/10.1186/1471-2164-12-387
183	28368273	2.77e-05	Crown root no_14	Wet	Chr8	28.21	LOC_Os08g44940	LOC_Os08g44940.1	_	DUF260 domain containing protein	Highly expressed in root	https://ricexpro.dna.affrc.go.jp/GGEP/graph-view.php?featurenum=10970
184	13520563	2.73e-05	RGR-R	Wet	Chr9	13.7582	LOC_Os09g23200	LOC_Os09g23200.1	SLL1	KANADI1	SHORT LATERAL ROOT LENGTH1 (SLL1) expressed at the lateral root tip, which is important for the elongation of lateral roots in rice.	Shelley, I. J., Nishiuchi, S., Shibata, K., & Inukai, Y. (2013). SLL1, which encodes a member of the stearoyl-acyl carrier protein fatty acid desaturase family, is involved in cell elongation in lateral roots via regulation of fatty acid content in rice. Plant science, 207, 12-17.
185	4542087	2.54e-06	Root lt_14	Wet	Chr10	4.63969	LOC_Os10g08550	LOC_Os10g08550.5	OsEno4	enolase	found in plastids of some non-photosynthetic cell. Enolase involved in second to the last step of glycolysis.	Hiroshi Fukayama, Chisato Masumoto, Yojiro Taniguchi, Akiko Baba-Kasai, Yuuki Katoh, Hiroshi Ohkawa, Mitsue Miyao, Characterization and expression analyses of two plastidic enolase genes in rice, Bioscience, Biotechnology, and Biochemistry, Volume 79, Issue 3, 4 March 2015, Pages 402–409, https://doi.org/10.1080/09168451.2014.980219
186	9412589	1.98e-06	Root lt_28	Wet	Chr10	9.27815	LOC_Os10g18260	LOC_Os10g18260.1	OsRLCK296	TKL_IRAK_DUF26-lc.27 - DUF26 kinases have homology to DUF26 containing loci	expressed in root at vegetative, reproduvtive stage & other parts	https://ricexpro.dna.affrc.go.jp/GGEP/graph-view.php?featurenum=189
187	9412589	1.98e-06	AGR-R, CGR-R, Root lt_28	Wet	Chr10	9.38569	LOC_Os10g18480	LOC_Os10g18480.1	OsIAGLU	glucosyltransferase	OsIAGLU regulates root growth (primary root length and the numbers of lateral and crown roots) mainly via modulating multiple hormones in the roots, including levels of auxin, jasmonic acid, abscisic acid, and cytokinin	Jia Zhao, Bin Yang, Wenjun Li, Shan Sun, Liling Peng, Defeng Feng, Li Li, Hong Di, Yongqi He, Zhoufei Wang, A genome-wide association study reveals that the glucosyltransferase OsIAGLU regulates root growth in rice, Journal of Experimental Botany, Volume 72, Issue 4, 24 February 2021, Pages 1119–1134, https://doi.org/10.1093/jxb/eraa512
188	9412589	1.98e-06	Root lt_28	Wet	Chr10	9.58285	LOC_Os10g18820	LOC_Os10g18820.1	OsDIR28	dirigent	highly expressed in root at vegetative	https://ricexpro.dna.affrc.go.jp/GGEP/graph-view.php?featurenum=12509
189	9412589	1.98e-06	Root lt_28	Wet	Chr10	9.61669	LOC_Os10g18870	LOC_Os10g18870.1	OsDIR29	dirigent	highly expressed in root at vegetative	https://ricexpro.dna.affrc.go.jp/GGEP/graph-view.php?featurenum=30933
190	13071477	2.35e-05	Crown root no_28	Wet	Chr10	12.99	LOC_Os10g25170	LOC_Os10g25170.1	ERF59	AP2 domain containing protein	Highly expressed in roots	https://ricexpro.dna.affrc.go.jp/GGEP/graph-view.php?featurenum=14549
191	13779500	1.81e-05	AGR-R	Wet	Chr10	13.8048	LOC_Os10g26500	LOC_Os10g26500.1	OsHox23	homeobox associated leucine zipper	Expressed in seedlings, roots, stems, leaf sheaths and panicles	https://ricexpro.dna.affrc.go.jp/GGEP/graph-view.php?featurenum=43151
192	14644136	2.29e-05	AGR-R	Wet	Chr10	14.5491	LOC_Os10g28040	LOC_Os10g28040.1	GCN5	histone acetyltransferase GCN5	Both ADA2, and GCN5 involved in root meristem cell proliferation during crown root initiation and elongation	Shaoli Zhou, Wei Jiang, Fei Long, Saifeng Cheng, Wenjing Yang, Yu Zhao, Dao-Xiu Zhou, Rice Homeodomain Protein WOX11 Recruits a Histone Acetyltransferase Complex to Establish Programs of Cell Proliferation of Crown Root Meristem, The Plant Cell, Volume 29, Issue 5, May 2017, Pages 1088–1104, https://doi.org/10.1105/tpc.16.00908
193	14607317	9.62e-10	Crown root no_14	Wet	Chr10	14.6025	LOC_Os10g28120	LOC_Os10g28120.1	Oschib2	glycosyl hydrolase	highly expressed in endosperm, leaf, root at vegetative stage,	https://ricexpro.dna.affrc.go.jp/GGEP/graph-view.php?featurenum=3565
194	14644136	2.29e-05	AGR-R	Wet	Chr10	14.7571	LOC_Os10g28360	LOC_Os10g28360.1	OsARD4	1	faster radical emergence, more rapid elongation of primary roots, early initiation of crown/lateral roots, and higher root biomass	Ramanathan, V., Rahman, H., Subramanian, S. et al. OsARD4 encoding an acireductone dioxygenase improves root architecture in rice by promoting development of secondary roots. Sci Rep 8, 15713 (2018). https://doi.org/10.1038/s41598-018-34053-y
195	16395680	4.59e-08	RGR_R	Wet	Chr10	16.48	LOC_Os10g31440	LOC_Os10g31440.1	_	retrotransposon protein	Highly expressed in root	https://ricexpro.dna.affrc.go.jp/GGEP/graph-view.php?featurenum=3948
196	16395680	4.59e-08	RGR-R, Root dry wt_28	Wet	Chr10	16.5815	LOC_Os10g31640	LOC_Os10g31640.1	OsGRP7	glycine-rich cell wall structural protein 2 precursor	A strong root-specific promoter. OsGRP7 promoter was detected in epidermal, cortical and endodermal cells in mature parts of the root.	Xue, GP., Rae, A.L., White, R.G. et al. A strong root-specific expression system for stable transgene expression in bread wheat. Plant Cell Rep 35, 469–481 (2016). https://doi.org/10.1007/s00299-015-1897-3
197	16635835	3.82e-07	RGR_R	Wet	Chr10	16.75	LOC_Os10g31910	LOC_Os10g31910.1	DEL1	pectate lyase precursor	DEL1 is involved in both the maintenance of normal cell division and the induction of leaf senescence. del1 exhibited dwarfism at the seedling stage (5 d after germination), and its main root length was clearly reduced, which reached 47.8% of that in the wild type	Yujia Leng, Yaolong Yang, Deyong Ren, Lichao Huang, Liping Dai, Yuqiong Wang, Long Chen, Zhengjun Tu, Yihong Gao, Xueyong Li, Li Zhu, Jiang Hu, Guangheng Zhang, Zhenyu Gao, Longbiao Guo, Zhaosheng Kong, Yongjun Lin, Qian Qian, Dali Zeng, A Rice PECTATE LYASE-LIKE Gene Is Required for Plant Growth and Leaf Senescence , Plant Physiology, Volume 174, Issue 2, June 2017, Pages 1151–1166, https://doi.…
198	2142055	1.2e-05	Root dry wt_14	Wet	Chr11	2.23921	LOC_Os11g05110	LOC_Os11g05110.3	OsPK1	pyruvate kinase	OsPK1 was expressed mainly in leaf mesophyll cells, phloem companion cells in stems, and cortical parenchyma cells in roots (adventitious root). Works on exogenous nutrient uptake by roots	Zhang, Y., Wu, J., & He, C. (2012). Uptake of exogenous sugars and responses by rice root of young wild-type and ospk1 mutant seedlings. Sheng wu Gong Cheng xue bao= Chinese Journal of Biotechnology, 28(7), 847-854.
199	3589285	7.83e-06	Root lt_14	Wet	Chr11	3.58109	LOC_Os11g07170	LOC_Os11g07170.1	_	receptor kinase	Highly expressed in root and ovary	https://ricexpro.dna.affrc.go.jp/GGEP/graph-view.php?featurenum=24920
200	3589285	7.83e-06	Root lt_14	Wet	Chr11	3.58665	LOC_Os11g07180	LOC_Os11g07180.1	_	receptor protein kinase CLAVATA1 precursor	Highly expressed in roots of vegetative & reproductive stage	https://ricexpro.dna.affrc.go.jp/GGEP/graph-view.php?featurenum=2423
201	23010876	2.43e-05	Root dry wt_14	Wet	Chr11	22.7638	LOC_Os11g38440	LOC_Os11g38440.1	_	expressed protein	highly expressed in root at vegetative & reproductive stage	https://ricexpro.dna.affrc.go.jp/GGEP/graph-view.php?featurenum=8735
202	26974377	7.85e-05	AGR_R	Wet	Chr11	26.87	LOC_Os11g44430	LOC_Os11g44430.1	RLCK345	protein kinase	Highly expressed in root	https://ricexpro.dna.affrc.go.jp/GGEP/graph-view.php?featurenum=20574
203	4028296	9.92e-07	Root lt_28	Wet	Chr12	4.05607	LOC_Os12g07990	LOC_Os12g07990.1	OsRLCK361	protein kinase family protein	_	http://www.elabcaas.cn/rcar-cgi/locus_search_res.cgi?type=Nip&in_loc_id=LOC_Os12g07990
204	9205455	5.66e-07	Root dry wt_28	Wet	Chr12	9.31523	LOC_Os12g16290	LOC_Os12g16290.1	_	isoflavone reductase	highly expressed in root and stem at vegetative & reproductive stage	https://ricexpro.dna.affrc.go.jp/GGEP/graph-view.php?featurenum=15790
205	16892487	7.07e-05	Root dry wt_28	Wet	Chr12	16.8726	LOC_Os12g28550	LOC_Os12g28550.1	_	ATPase	highly expressed in root at vegetative & reproductive stage	https://ricexpro.dna.affrc.go.jp/GGEP/gene-search.php?keyword=Os12g0470700
206	16892487	7.07e-05	Root dry wt_28	Wet	Chr12	16.909	LOC_Os12g28590	LOC_Os12g28590.1	_	ATPase 2	highly expressed in root at vegetative & reproductive stage	https://ricexpro.dna.affrc.go.jp/GGEP/graph-view.php?featurenum=1337
207	24493985	2.31e-07	Root lt_14	Wet	Chr12	24.4751	LOC_Os12g39640	LOC_Os12g39640.1	_	MYB family transcription factor	highly expressed in root at vegetative & reproductive stage, but expressed in all tissues	_
208	2470540	1.33e-05	Root dry wt_14	Dry	Chr1	2.27507	LOC_Os01g04920	LOC_Os01g04920.3	OsSQD2	glycosyl transferase	OsSQD2 upregulated and increases root hair length under P deficiency	Nestler, J., & Wissuwa, M. (2016). Superior root hair formation confers root efficiency in some, but not all, rice genotypes upon P deficiency. Frontiers in plant science, 7, 1935.
209	8120168	6.19e-05	Root lt_28	Dry	Chr1	8.196	LOC_Os01g14650	LOC_Os01g14650.1	OsEXPA8	expansin precursor	OsEXPA8 involved in root system architecture by mediating cell wall loosening. Supressing OsEXPA8 lead to shorter primary roots, fewer lateral roots, reduces cell size of the root vascular bundle and root hair elongation. exclusively in the first 0.5-cm region from the root tip of one-week-old seedlings	Wang, Y., Ma, N., Qiu, S. et al. Regulation of the α-expansin gene OsEXPA8 expression affects root system architecture in transgenic rice plants. Mol Breeding 34, 47–57 (2014). https://doi.org/10.1007/s11032-014-0016-4
210	8120168	6.19e-05	Root lt_28	Dry	Chr1	8.2019	LOC_Os01g14660	LOC_Os01g14660.1	OsEXPA9	expansin precursor	OsEXPA9 closely related to OsEXPA8	https://doi.org/10.1371/journal.pone.0075997, https://ricexpro.dna.affrc.go.jp/GGEP/graph-view.php?featurenum=41044
211	8434721	1.12e-07	AGR-R, CGR-R	Dry	Chr1	8.58605	LOC_Os01g15340	LOC_Os01g15340.1	OsRAA1	flowering promoting factor-like 1	ROOT ARCHITECTURE ASSOCIATED1 (OsRAA1) as a regulator in root development and having conserved mechanism of cell cycle regulation (cell divison).	Ye Han, Hong Cao, Jiafu Jiang, Yunyuan Xu, Jizhou Du, Xin Wang, Ming Yuan, Zhiyong Wang, Zhihong Xu, Kang Chong, Rice ROOT ARCHITECTURE ASSOCIATED1 Binds the Proteasome Subunit RPT4 and Is Degraded in a D-Box and Proteasome-Dependent Manner , Plant Physiology, Volume 148, Issue 2, October 2008, Pages 843–855, https://doi.org/10.1104/pp.108.125294
212	9693229	5.58e-05	Root dry wt_14	Dry	Chr1	9.52619	LOC_Os01g16770	LOC_Os01g16770.1	OsEXPA11	expansin precursor	expressed in the roots	Yi Lee, Hans Kende, Expression of α-Expansin and Expansin-Like Genes in Deepwater Rice, Plant Physiology, Volume 130, Issue 3, November 2002, Pages 1396–1405, https://doi.org/10.1104/pp.008888
213	33481441	2.15e-06	Root dry wt_28	Dry	Chr1	33.65	LOC_Os01g58240	LOC_Os01g58240.1	RSP1	OsSub6 - Putative Subtilisin homologue	Highly expressed in root	https://ricexpro.dna.affrc.go.jp/GGEP/graph-view.php?featurenum=14086
214	33481441	2.15e-06	Root dry wt_28	Dry	Chr1	33.67	LOC_Os01g58270	LOC_Os01g58270.1	_	OsSub7 - Putative Subtilisin homologue	Highly expressed in root	https://ricexpro.dna.affrc.go.jp/GGEP/graph-view.php?featurenum=1768
215	33481441	2.15e-06	Root dry wt_28	Dry	Chr1	33.68	LOC_Os01g58280	LOC_Os01g58280.1	_	OsSub8 - Putative Subtilisin homologue	Highly expressed in root	https://ricexpro.dna.affrc.go.jp/GGEP/graph-view.php?featurenum=6645
216	33481441	2.15e-06	Root dry wt_28	Dry	Chr1	33.69	LOC_Os01g58290	LOC_Os01g58290.1	_	OsSub9 - Putative Subtilisin homologue	Highly expressed in root	https://ricexpro.dna.affrc.go.jp/GGEP/graph-view.php?featurenum=18445
217	33716486	8.06e-05	Root dry wt_28	Dry	Chr1	33.76	LOC_Os01g58420	LOC_Os01g58420.1	ERF3	AP2 domain containing protein	ERF3, which interacts with WOX11 and was expressed in crown root initials and during crown root growth. ERF3 and WOX11 shared a common target, the cytokinin-responsive gene RR2.	Yu Zhao, Saifeng Cheng, Yaling Song, Yulan Huang, Shaoli Zhou, Xiaoyun Liu, Dao-Xiu Zhou, The Interaction between Rice ERF3 and WOX11 Promotes Crown Root Development by Regulating Gene Expression Involved in Cytokinin Signaling, The Plant Cell, Volume 27, Issue 9, September 2015, Pages 2469–2483, https://doi.org/10.1105/tpc.15.00227
218	704351	1.32e-05	CGR-R	Dry	Chr2	0.76727	LOC_Os02g02320	LOC_Os02g02320.1	cbp3, OsSCP6	OsSCP6 - Putative Serine Carboxypeptidase homologue (III CPD)	Highly expressed in roots of vegitative stage and other part of the plant	https://ricexpro.dna.affrc.go.jp/GGEP/graph-view.php?featurenum=9960
219	9987213	8.23e-05	Root lt_28	Dry	Chr2	10	LOC_Os02g17390	LOC_Os02g17390.1	MFP|AIM1	3-hydroxyacyl-CoA dehydrogenase	AIM1 is required for root growth in rice due to its critical role in SA biosynthesis: SA maintains root meristem activity through promoting ROS accumulation by inducing the activity of WRKY transcriptional repressors, which repress the expression of redox and ROS-scavenging genes.	Lei Xu, Hongyu Zhao, Wenyuan Ruan, Minjuan Deng, Fang Wang, Jinrong Peng, Jie Luo, Zhixiang Chen, Keke Yi, ABNORMAL INFLORESCENCE MERISTEM1 Functions in Salicylic Acid Biosynthesis to Maintain Proper Reactive Oxygen Species Levels for Root Meristem Activity in Rice, The Plant Cell, Volume 29, Issue 3, March 2017, Pages 560–574, https://doi.org/10.1105/tpc.16.00665
220	30505833	6.33e-07	RGR-R, CGR-R	Dry	Chr2	30.3905	LOC_Os02g49710	LOC_Os02g49710.1	_	RING finger protein	Highly expressed in roots of vegetative & reproductive stage	https://ricexpro.dna.affrc.go.jp/GGEP/graph-view.php?featurenum=23459
221	30505833	6.33e-07	RGR-R, CGR-R	Dry	Chr2	30.7453	LOC_Os02g50350	LOC_Os02g50350.2	OsDHODH1	dihydroorotate dihydrogenase protein	OsDHODH1 gene expression suggests roots growth reduction in rice (this gene repressed under NO)	Rolly, N.K., Lee, SU., Imran, Q.M. et al. Nitrosative stress-mediated inhibition of OsDHODH1 gene expression suggests roots growth reduction in rice (Oryza sativa L.). 3 Biotech 9, 273 (2019). https://doi.org/10.1007/s13205-019-1800-y
222	30592600	4.67e-06	AGR_R	Dry	Chr2	30.82	LOC_Os02g50480	LOC_Os02g50480.1	OsCKT1|OHK5|OsHk6	histidine kinase	OsCKT1 plays important roles in cytokinin perception and control of root development in rice	Ding, W., Tong, H., Zheng, W., Ye, J., Pan, Z., Zhang, B., & Zhu, S. (2017). Isolation, characterization and transcriptome analysis of a cytokinin receptor mutant Osckt1 in rice. Frontiers in Plant Science, 8, 88.
223	31823174	8.49e-05	AGR_R	Dry	Chr2	31.72	LOC_Os02g51799	LOC_Os02g51799.1	_	MYB family transcription factor	Highly expressed in root	https://ricexpro.dna.affrc.go.jp/GGEP/graph-view.php?featurenum=32981
224	31823174	8.49e-05	AGR_R	Dry	Chr2	31.76	LOC_Os02g51860	LOC_Os02g51860.1	TSD2	dehydration response related protein	OsTSD2 is required for root development in rice through a pathway involving pectin synthesis/modification	Lianghuan Qu, Chunyan Wu, Fei Zhang, Yangyang Wu, Chuanying Fang, Cheng Jin, Xianqing Liu, Jie Luo, Rice putative methyltransferase gene OsTSD2 is required for root development involving pectin modification , Journal of Experimental Botany, Volume 67, Issue 18, October 2016, Pages 5349–5362, https://doi.org/10.1093/jxb/erw297
225	31823174	8.49e-05	AGR_R	Dry	Chr2	31.78	LOC_Os02g51890	LOC_Os02g51890.1	_	RNA recognition motif containing protein	Highly expressed in root	https://ricexpro.dna.affrc.go.jp/GGEP/graph-view.php?featurenum=2351
226	34512071	9.48e-06	Crown root no_28	Dry	Chr2	34.4081	LOC_Os02g56250	LOC_Os02g56250.1	_	GATA zinc finger domain containing protein	expressed in all tissues & highly expressed in root at vegetative stage	https://ricexpro.dna.affrc.go.jp/GGEP/graph-view.php?featurenum=584
227	3494836	3.24e-07	Crown root no_28	Dry	Chr3	3.42754	LOC_Os03g06740	LOC_Os03g06740.1	OsGR1	glutathione reductase	OsGR1 required detoxifying glyoxylate in rice plants under normal growth conditions. This express all parts including root. OsGR1 is upregulated under Fe-deficient conditions	Zhang, Z., Liang, X., Lu, L. et al. Two glyoxylate reductase isoforms are functionally redundant but required under high photorespiration conditions in rice. BMC Plant Biol 20, 357 (2020). https://doi.org/10.1186/s12870-020-02568-0
228	3494836	3.24e-07	Crown root no_28	Dry	Chr3	3.52508	LOC_Os03g06940	LOC_Os03g06940.1	OsBgal1	beta-galactosidase	expressed in 7 day old root of rice seedling	Chantarangsee, M., Tanthanuch, W., Fujimura, T., Fry, S. C., & Cairns, J. K. (2007). Molecular characterization of β-galactosidases from germinating rice (Oryza sativa). Plant science, 173(2), 118-134.
229	10941662	5.57e-05	Root dry wt_14	Dry	Chr3	10.8432	LOC_Os03g19280	LOC_Os03g19280.1	OsASL1 (OsASL1.1, OsASL1.2)	argininosuccinate lyase	both OsASL1.1 and OsASL1.2 are considered as candidate genes for the short-root phenotype	Xia, J., Yamaji, N., Che, J., Shen, R.F. and Ma, J.F. (2014), Normal root elongation requires arginine produced by argininosuccinate lyase in rice. Plant J, 78: 215-226. https://doi.org/10.1111/tpj.12476
230	20787718	1.55e-07	AGR-R	Dry	Chr4	20.9545	LOC_Os04g34630	LOC_Os04g34630.1	prx54	peroxidase precursor	Highly expressed in roots at vegetative stage	https://ricexpro.dna.affrc.go.jp/GGEP/graph-view.php?featurenum=12893
231	29306193	1.34e-05	Root lt_28	Dry	Chr4	29.4851	LOC_Os04g49410	LOC_Os04g49410.1	OsEXPA10	expansin precursor	cell elongation of the roots and expressed in roots tips	Che, J., Yamaji, N., Shen, R.F. and Ma, J.F. (2016), An Al-inducible expansin gene, OsEXPA10 is involved in root cell elongation of rice. Plant J, 88: 132-142. https://doi.org/10.1111/tpj.13237
232	29684354	3.7e-05	Root lt_14	Dry	Chr4	29.5656	LOC_Os04g49570	LOC_Os04g49570.1	OsGLR3.1	glutamate receptor	OsGLR3.1 positively regulates cell proliferation in the root apical meristem and is required for survival of meristematic cells.	Jing Li, Shihua Zhu, Xinwei Song, Yi Shen, Hanming Chen, Jie Yu, Keke Yi, Yanfen Liu, Valerie J. Karplus, Ping Wu, Xing Wang Deng, A Rice Glutamate Receptor–Like Gene Is Critical for the Division and Survival of Individual Cells in the Root Apical Meristem, The Plant Cell, Volume 18, Issue 2, February 2006, Pages 340–349, https://doi.org/10.1105/tpc.105.037713
233	30052376	2.05e-07	AGR-R, CGR-R, Root lt_14	Dry	Chr4	29.8575	LOC_Os04g50060	LOC_Os04g50060.2	OsGRAS23	GRAS family transcription factor domain containing protein	OsGRAS23 in different tissues (root, stem, leaves, sheath and panicles) under normal and root & panicle under drought stress	Xu, K., Chen, S., Li, T. et al. OsGRAS23, a rice GRAS transcription factor gene, is involved in drought stress response through regulating expression of stress-responsive genes. BMC Plant Biol 15, 141 (2015). https://doi.org/10.1186/s12870-015-0532-3
234	34567129	4.02e-05	Crown root no_14	Dry	Chr4	34.738	LOC_Os04g58390	LOC_Os04g58390.1	_	allantoinase	_	_
235	3130217	2.38e-05	Crown root no_28, CGR-R	Dry	Chr5	3.23301	LOC_Os05g06320	LOC_Os05g06320.2	OsERS2	ethylene receptor	expressed in all tissues including root. ethylene signaling for root growth regulation under semi aquatic environment. OsERS2, via its GAF domain, physically interacts with MHZ1/OsHK1 and inhibits its kinase activity. MHZ1/OsHK1 mediates the ethylene response partially independently of OsEIN2, and is directly inhibited by ethylene receptors, thus revealing mechanistic details of ethylene signalin…	https://doi.org/10.1038/s41467-020-14313-0, https://ricexpro.dna.affrc.go.jp/GGEP/graph-view.php?featurenum=48
236	450960	3.63e-05	Crown root no_28	Dry	Chr6	0.511855	LOC_Os06g01920	LOC_Os06g01920.1	OsEXPA17	expansin precursor	requirement for the gene in root hair elongation	ZhiMing, Y., Bo, K., XiaoWei, H., ShaoLei, L., YouHuang, B., WoNa, D., Ming, C., Hyung-Taeg, C. and Ping, W. (2011), Root hair-specific expansins modulate root hair elongation in rice. The Plant Journal, 66: 725-734. https://doi.org/10.1111/j.1365-313X.2011.04533.x
237	1152578	7.74e-05	Crown root no_14	Dry	Chr7	1.2996	LOC_Os07g03250	LOC_Os07g03250.1	OsCRL5	AP2-like ethylene-responsive transcription factor PLETHORA 2	expression of CRL5, which encodes a member of the large AP2/ERF transcription factor family protein, was observed in the stem region where crown root initiation occurs	Kitomi, Y., Ito, H., Hobo, T., Aya, K., Kitano, H. and Inukai, Y. (2011), The auxin responsive AP2/ERF transcription factor CROWN ROOTLESS5 is involved in crown root initiation in rice through the induction of OsRR1, a type-A response regulator of cytokinin signaling. The Plant Journal, 67: 472-484. https://doi.org/10.1111/j.1365-313X.2011.04610.x
238	14988519	1.44e-05	AGR-R	Dry	Chr7	14.9886	LOC_Os07g26110	LOC_Os07g26110.1	_	membrane associated DUF588 domain containing protein	highly expressed in root at vegetative & reproductive stage	https://ricexpro.dna.affrc.go.jp/GGEP/graph-view.php?featurenum=36057
239	18838023	1.51e-06	AGR-R	Dry	Chr7	18.6258	LOC_Os07g31450	LOC_Os07g31450.1	CRL6	CHR4/MI-2-LIKE	CRL6 plays an important role in crown root development in rice via auxin-related signaling pathway	Wang, Y., Wang, D., Gan, T., Liu, L., Long, W., Wang, Y., ... & Wan, J. (2016). CRL6, a member of the CHD protein family, is required for crown root development in rice. Plant physiology and biochemistry, 105, 185-194.
240	21163628	1.76e-05	Crown root no_14	Dry	Chr7	20.97	LOC_Os07g35004	LOC_Os07g35004.1	_	TKL_IRAK_DUF26-la.4 - DUF26 kinases have homology to DUF26 containing loci	highly expressed in root at vegetative & reproduvtive stage	https://ricexpro.dna.affrc.go.jp/GGEP/graph-view.php?featurenum=41819
241	21269914	2.06e-06	Root lt_14	Dry	Chr7	21.1163	LOC_Os07g35280	LOC_Os07g35280.1	OsRLCK234	TKL_IRAK_DUF26-lc.1 - DUF26 kinases have homology to DUF26 containing loci	highly expressed in root at vegetative & reproduvtive stage	https://ricexpro.dna.affrc.go.jp/GGEP/graph-view.php?featurenum=24501
242	21269914	2.06e-06	Root lt_14	Dry	Chr7	21.1213	LOC_Os07g35290	LOC_Os07g35290.1	_	TKL_IRAK_DUF26-lc.10 - DUF26 kinases have homology to DUF26 containing loci	highly expressed in root at vegetative & reproduvtive stage	https://ricexpro.dna.affrc.go.jp/GGEP/graph-view.php?featurenum=21893
243	21269914	2.06e-06	Root lt_14	Dry	Chr7	21.1286	LOC_Os07g35300	LOC_Os07g35300.1	_	TKL_IRAK_DUF26-lc.11 - DUF26 kinases have homology to DUF26 containing loci	highly expressed in root at vegetative & reproduvtive stage also some other tissues	https://ricexpro.dna.affrc.go.jp/GGEP/graph-view.php?featurenum=7298
244	21269914	2.06e-06	Root lt_14	Dry	Chr7	21.133	LOC_Os07g35310	LOC_Os07g35310.1	_	TKL_IRAK_DUF26-lc.12 - DUF26 kinases have homology to DUF26 containing loci	highly expressed in root at vegetative & reproduvtive stage also some other tissues	https://ricexpro.dna.affrc.go.jp/GGEP/graph-view.php?featurenum=23129
245	21269914	2.06e-06	Root lt_14	Dry	Chr7	21.1409	LOC_Os07g35330	LOC_Os07g35330.1	_	TKL_IRAK_DUF26-lc.13 - DUF26 kinases have homology to DUF26 containing loci	highly expressed in root at vegetative & reproduvtive stage also some other tissues	https://ricexpro.dna.affrc.go.jp/GGEP/graph-view.php?featurenum=39808
246	21269914	2.06e-06	Root lt_14	Dry	Chr7	21.1465	LOC_Os07g35340	LOC_Os07g35340.2	_	TKL_IRAK_DUF26-lc.14 - DUF26 kinases have homology to DUF26 containing loci	highly expressed in root at vegetative & reproduvtive stage	https://ricexpro.dna.affrc.go.jp/GGEP/graph-view.php?featurenum=23059
247	21269914	2.06e-06	Root lt_14	Dry	Chr7	21.1553	LOC_Os07g35370	LOC_Os07g35370.1	_	TKL_IRAK_DUF26-lc.15 - DUF26 kinases have homology to DUF26 containing loci	highly expressed in root at vegetative & reproduvtive stage	https://ricexpro.dna.affrc.go.jp/GGEP/graph-view.php?featurenum=9696
248	21269914	2.06e-06	Root lt_14	Dry	Chr7	21.1609	LOC_Os07g35380	LOC_Os07g35380.1	_	TKL_IRAK_DUF26-lc.16 - DUF26 kinases have homology to DUF26 containing loci	expressed in root at vegetative & reproduvtive stage	https://ricexpro.dna.affrc.go.jp/GGEP/graph-view.php?featurenum=33906
249	21269914	2.06e-06	Root lt_14	Dry	Chr7	21.1672	LOC_Os07g35390	LOC_Os07g35390.1	OsRLCK235	TKL_IRAK_DUF26-lc.17 - DUF26 kinases have homology to DUF26 containing loci	expressed in root at vegetative & reproduvtive stage	https://ricexpro.dna.affrc.go.jp/GGEP/graph-view.php?featurenum=41400
250	21269914	2.06e-06	Root lt_14	Dry	Chr7	21.1751	LOC_Os07g35410	LOC_Os07g35410.1	_	TKL_IRAK_DUF26-lc.18 - DUF26 kinases have homology to DUF26 containing loci	expressed in root at vegetative, reproduvtive stage & other parts	https://ricexpro.dna.affrc.go.jp/GGEP/graph-view.php?featurenum=28449
251	21269914	2.06e-06	Root lt_14	Dry	Chr7	21.2658	LOC_Os07g35540	LOC_Os07g35540.1	_	TKL_IRAK_DUF26-lc.19 - DUF26 kinases have homology to DUF26 containing loci	expressed in root at vegetative, reproduvtive stage & other parts	https://ricexpro.dna.affrc.go.jp/GGEP/graph-view.php?featurenum=3360
252	21269914	2.06e-06	Root lt_14	Dry	Chr7	21.2952	LOC_Os07g35580	LOC_Os07g35580.1	_	TKL_IRAK_DUF26-lc.20 - DUF26 kinases have homology to DUF26 containing loci	expressed in root at vegetative, reproduvtive stage & other parts	https://ricexpro.dna.affrc.go.jp/GGEP/graph-view.php?featurenum=22163
253	21269914	2.06e-06	Root lt_14	Dry	Chr7	21.3531	LOC_Os07g35650	LOC_Os07g35650.1	_	TKL_IRAK_DUF26-lc.2 - DUF26 kinases have homology to DUF26 containing loci	expressed in root at vegetative, reproduvtive stage & other parts	https://ricexpro.dna.affrc.go.jp/GGEP/graph-view.php?featurenum=33190
254	21269914	2.06e-06	Root lt_14	Dry	Chr7	21.3597	LOC_Os07g35660	LOC_Os07g35660.1	_	TKL_IRAK_DUF26-lc.21 - DUF26 kinases have homology to DUF26 containing loci	highly expressed in root at vegetative & reproduvtive stage	_
255	21269914	2.06e-06	Root lt_14	Dry	Chr7	21.368	LOC_Os07g35680	LOC_Os07g35680.1	_	TKL_IRAK_DUF26-lc22 - DUF26 kinases have homology to DUF26 containing loci	expressed in root at vegetative, reproduvtive stage & other parts	https://ricexpro.dna.affrc.go.jp/GGEP/graph-view.php?featurenum=17493
256	21269914	2.06e-06	Root lt_14	Dry	Chr7	21.3781	LOC_Os07g35690	LOC_Os07g35690.2	_	TKL_IRAK_DUF26-lc.3 - DUF26 kinases have homology to DUF26 containing loci	expressed in root at vegetative, reproduvtive stage & other parts	https://ricexpro.dna.affrc.go.jp/GGEP/graph-view.php?featurenum=21127
257	21269914	2.06e-06	Root lt_14	Dry	Chr7	21.4079	LOC_Os07g35740	LOC_Os07g35740.1	_	TKL_IRAK_DUF26-ld.2 - DUF26 kinases have homology to DUF26 containing loci	highly expressed in root at vegetative & reproduvtive stage	https://ricexpro.dna.affrc.go.jp/GGEP/graph-view.php?featurenum=45171
258	21572382	7.38e-05	Root dry wt_14	Dry	Chr7	21.46	LOC_Os07g35860	LOC_Os07g35860.1	UCL22	plastocyanin-like domain containing protein	specifically expressed in young roots	Ma, H., Zhao, H., Liu, Z., & Zhao, J. (2011). The phytocyanin gene family in rice (Oryza sativa L.): genome-wide identification, classification and transcriptional analysis. PLoS One, 6(10), e25184.
259	7642210	6.03e-05	CGR-R	Dry	Chr10	7.57404	LOC_Os10g13940	LOC_Os10g13940.1	OsFRDL2	MATE efflux protein	Al tolerant, but less efficient, al toxicity inhibits root growth	Kengo Yokosho, Naoki Yamaji, Miho Fujii-Kashino, Jian Feng Ma, Functional Analysis of a MATE Gene OsFRDL2 Revealed its Involvement in Al-Induced Secretion of Citrate, but a Lower Contribution to Al Tolerance in Rice, Plant and Cell Physiology, Volume 57, Issue 5, May 2016, Pages 976–985, https://doi.org/10.1093/pcp/pcw026
260	21879114	5.68e-08	CGR-R	Dry	Chr10	21.8302	LOC_Os10g40700	LOC_Os10g40700.1	OsEXPB6	expansin precursor	OsEXPB6 were strongly expressed in roots and auxin-inducible	Schmidt, R., Schippers, J.H.M., Mieulet, D., Obata, T., Fernie, A.R., Guiderdoni, E. and Mueller-Roeber, B. (2013), MULTIPASS, a rice R2R3-type MYB transcription factor, regulates adaptive growth by integrating multiple hormonal pathways. Plant J, 76: 258-273. https://doi.org/10.1111/tpj.12286
261	21879114	5.68e-08	AGR-R, CGR-R	Dry	Chr10	21.8359	LOC_Os10g40710	LOC_Os10g40710.1	OsEXPB2	expansin precursor	OsEXPB2 was localized in the cell wall, predominantly expressed in root of rice. up-regulated by abiotic stresses, such as phosphate or iron deficiency. Key role in root-hair formation	Zou, H., Wenwen, Y., Zang, G. et al. OsEXPB2, a β-expansin gene, is involved in rice root system architecture. Mol Breeding 35, 41 (2015). https://doi.org/10.1007/s11032-015-0203-y
262	21879114	5.68e-08	AGR-R, CGR-R	Dry	Chr10	21.8478	LOC_Os10g40720	LOC_Os10g40720.1	OsEXPB3	expansin precursor	OsEXPB3 is localized in the cell wall of coleoptiles and roots. Signals are high in the walls of cells in emerging secondary roots	Lee, Y., & Choi, D. (2005). Biochemical Properties and Localization of the β-Expansin OsEXPB3 in Rice (Oryza sativa L.). Molecules & Cells (Springer Science & Business Media BV), 20(1).
263	21879114	5.68e-08	CGR-R	Dry	Chr10	21.8588	LOC_Os10g40730	LOC_Os10g40730.1	OsEXPB4	expansin precursor	associated with root cell elongation	Yi Lee, Hans Kende, Expression of α-Expansin and Expansin-Like Genes in Deepwater Rice, Plant Physiology, Volume 130, Issue 3, November 2002, Pages 1396–1405, https://doi.org/10.1104/pp.008888
264	3455000	3.92e-05	Root dry wt_14	Dry	Chr11	3.48	LOC_Os11g07020	LOC_Os11g07020.6	ALDP	fructose-bisphospate aldolase isozyme	higher carbon and energy metabolism is required to support rapid cell division and meristem growth of root. OsEXPA23, CESA9, CSLF6, and OsGlu5 (involved in cellulose synthesis and breakdown) and Os1bglu5, Os9bglu33, and OsALDO (involved in energy metabolism) and that the targeting required the presence of WOX11 (Figure 7), indicate that a cooperation between this HAT complex and WOX11 is necessar…	Shaoli Zhou, Wei Jiang, Fei Long, Saifeng Cheng, Wenjing Yang, Yu Zhao, Dao-Xiu Zhou, Rice Homeodomain Protein WOX11 Recruits a Histone Acetyltransferase Complex to Establish Programs of Cell Proliferation of Crown Root Meristem, The Plant Cell, Volume 29, Issue 5, May 2017, Pages 1088–1104, https://doi.org/10.1105/tpc.16.00908
265	19891933	2.5e-05	Crown root no_14	Dry	Chr11	20.0299	LOC_Os11g34210	LOC_Os11g34210.1	OsGatB	aspartyl/glutamyl-tRNA amidotransferase subunit B	OsGatB was predominantly expressed in the root tip and played an important role in cell division and elongation	Qin, C., Cheng, L., Zhang, H., He, M., Shen, J., Zhang, Y., & Wu, P. (2016). OsGatb, the subunit of tRNA-dependent amidotransferase, is required for primary root development in rice. Frontiers in plant science, 7, 599.
266	28687099	1.77e-05	RGR-R	Dry	Chr11	28.736	LOC_Os11g47550	LOC_Os11g47550.1	C10150	glycosyl hydrolase	highly expressed in root at reproductive & vegetative stage	https://ricexpro.dna.affrc.go.jp/GGEP/graph-view.php?featurenum=5822
267	28687099	1.77e-05	RGR-R	Dry	Chr11	28.7539	LOC_Os11g47580	LOC_Os11g47580.1	RIXI,C10701	glycosyl hydrolase	highly expressed in root at vegetative & reproductive stage	https://ricexpro.dna.affrc.go.jp/GGEP/graph-view.php?featurenum=5659
268	28687099	1.77e-05	RGR-R	Dry	Chr11	28.7587	LOC_Os11g47600	LOC_Os11g47600.1	_	glycosyl hydrolase	highly expressed in root at vegetative & reproductive stage	https://ricexpro.dna.affrc.go.jp/GGEP/graph-view.php?featurenum=36815
269	28687099	1.77e-05	RGR-R	Dry	Chr11	28.8277	LOC_Os11g47809	LOC_Os11g47809.1	MTI1A	metallothionein	expressed in roots prior to aerenchyma formation	Yamauchi, T., Fukazawa, A., & Nakazono, M. (2017). METALLOTHIONEIN genes encoding ROS scavenging enzymes are down-regulated in the root cortex during inducible aerenchyma formation in rice. Plant signaling & behavior, 12(11), e1388976.
270	426988	7.82e-05	Root lt_28	Dry	Chr12	0.614316	LOC_Os12g02060	LOC_Os12g02060.1	_	peroxidase precursor	Highly expressed in roots at vegetative stage	https://ricexpro.dna.affrc.go.jp/GGEP/graph-view.php?featurenum=12898
271	3563412	8.4e-06	AGR-R	Dry	Chr12	3.53136	LOC_Os12g07190	LOC_Os12g07190.1	OsCBSCBSPB4	CBS domain-containing protein	Gives Tolerance against abiotic stress	Kumar, R., Subba, A., Kaur, C., Ariyadasa, T. U., Sharan, A., Pareek, A., ... & L Singla-Pareek, S. (2018). OsCBSCBSPB4 is a two cystathionine-β-synthase domain-containing protein from rice that functions in abiotic stress tolerance. Current Genomics, 19(1), 50-59.
272	8051970	1.4e-05	AGR-R, CGR-R	Dry	Chr5	8.00055	LOC_Os05g14240	LOC_Os05g14240.2	OsTIP4;1	aquaporin protein	Upregulated in response to drought in root	Nguyen MX, Moon S, Jung KH. Genome-wide expression analysis of rice aquaporin genes and development of a functional gene network mediated by aquaporin expression in roots. Planta. 2013 Oct;238(4):669-81. doi: 10.1007/s00425-013-1918-9
273	15184895	3.15e-05	Root lt_28	Dry	Chr7	15.359	LOC_Os07g26630	LOC_Os07g26630.1	OsPIP2;4	aquaporin protein	OsPIP2;4 a functionally redundant in various tissues/organs, including the seedling root, which has the highest expression levels (Fig. S4)	Nguyen MX, Moon S, Jung KH. Genome-wide expression analysis of rice aquaporin genes and development of a functional gene network mediated by aquaporin expression in roots. Planta. 2013 Oct;238(4):669-81. doi: 10.1007/s00425-013-1918-9
274	15184895	3.15e-05	Root dry wt_14, Root lt_28	Dry	Chr7	15.3769	LOC_Os07g26660	LOC_Os07g26660.1	OsPIP2;5	aquaporin protein	OsPIP2;5 more highly expressed in the roots under drought	Nguyen, M.X., Moon, S. & Jung, KH. Genome-wide expression analysis of rice aquaporin genes and development of a functional gene network mediated by aquaporin expression in roots. Planta 238, 669–681 (2013). https://doi.org/10.1007/s00425-013-1918-9
275	6477873	2.01e-05	Crown root no_28	Wet	Chr8	6.26	LOC_Os08g10630	LOC_Os08g10630.1	ZIP4	metal cation transporter	OsZIP4 was highly expressed under conditions of Zn deficiency in roots and shoots. detected in the meristem of Zn-deficient roots and shoots. responsible for the translocation of Zn within rice plants.	Yasuhiro Ishimaru, Motofumi Suzuki, Takanori Kobayashi, Michiko Takahashi, Hiromi Nakanishi, Satoshi Mori, Naoko K. Nishizawa, OsZIP4, a novel zinc-regulated zinc transporter in rice, Journal of Experimental Botany, Volume 56, Issue 422, December 2005, Pages 3207–3214, https://doi.org/10.1093/jxb/eri317
Notes:
Cells of traits were blocked in red color are repetitive across different traits
Cells of geneid were blocked in fluorescent color are repetitive across seasons

## Sheet: TableS7
Supplementary Table S7. Genes in the LD decay region of 243 kb up and downstream from peak SNP 4019965 on chromosome 6 with their annotation
Note: Locus blocked in yellow color is selected for haplotype study relevant to crown root number at 28 days
S.No.	chr	locus	model	start	stop	ori	is_TE	is_expressed	is_representative	annotation
1	Chr6	LOC_Os06g07800	LOC_Os06g07800.1	3788062	3789804	+	N	Y	Y	expressed protein
2	Chr6	LOC_Os06g07820	LOC_Os06g07820.1	3795464	3798623	-	N	Y	Y	BSD domain containing protein, expressed
3	Chr6	LOC_Os06g07830	LOC_Os06g07830.1	3801206	3807784	-	N	Y	Y	ANTH/ENTH domain containing protein, putative, expressed
4	Chr6	LOC_Os06g07860	LOC_Os06g07860.1	3823021	3827411	+	N	Y	Y	cystathionine gamma-synthase, putative, expressed
5	Chr6	LOC_Os06g07869	LOC_Os06g07869.1	3828204	3829961	+	N	Y	Y	cytochrome b-c1 complex subunit 8, putative, expressed
6	Chr6	LOC_Os06g07878	LOC_Os06g07878.1	3832012	3833595	+	N	Y	Y	peptidase, T1 family, putative, expressed
7	Chr6	LOC_Os06g07887	LOC_Os06g07887.1	3872355	3874569	-	N	Y	Y	exostosin family protein, putative, expressed
8	Chr6	LOC_Os06g07896	LOC_Os06g07896.1	3875484	3878203	-	N	Y	Y	ribosomal protein S15 containing protein, expressed
9	Chr6	LOC_Os06g07905	LOC_Os06g07905.1	3840732	3844451	+	N	Y	Y	galactosyltransferase family protein, putative, expressed
10	Chr6	LOC_Os06g07914	LOC_Os06g07914.1	3846106	3848325	+	N	Y	Y	hydroxylase, putative, expressed
11	Chr6	LOC_Os06g07923	LOC_Os06g07923.2	3852139	3854472	+	N	Y	N	expressed protein
12	Chr6	LOC_Os06g07932	LOC_Os06g07932.1	3854646	3857393	+	N	Y	Y	flavonol synthase/flavanone 3-hydroxylase, putative, expressed
13	Chr6	LOC_Os06g07941	LOC_Os06g07941.1	3858434	3860468	+	N	Y	Y	iron/ascorbate-dependent oxidoreductase, putative, expressed
14	Chr6	LOC_Os06g07960	LOC_Os06g07960.1	3823413	3827346	+	N	Y	Y	cystathionine gamma-synthase, putative, expressed
15	Chr6	LOC_Os06g07969	LOC_Os06g07969.1	3866159	3868200	+	N	Y	Y	cytochrome b-c1 complex subunit 8, putative, expressed
16	Chr6	LOC_Os06g07978	LOC_Os06g07978.1	3870164	3870916	+	N	Y	Y	peptidase, T1 family, putative, expressed
17	Chr6	LOC_Os06g08005	LOC_Os06g08005.1	3878852	3882839	+	N	Y	Y	galactosyltransferase family protein, putative, expressed
18	Chr6	LOC_Os06g08014	LOC_Os06g08014.1	3884192	3885867	+	N	Y	Y	hydroxylase, putative, expressed
19	Chr6	LOC_Os06g08023	LOC_Os06g08023.1	3889190	3892359	+	N	Y	Y	flavonol synthase/flavanone 3-hydroxylase, putative, expressed
20	Chr6	LOC_Os06g08032	LOC_Os06g08032.1	3893672	3895400	+	N	Y	Y	flavonol synthase/flavanone 3-hydroxylase, putative, expressed
21	Chr6	LOC_Os06g08041	LOC_Os06g08041.1	3896490	3898785	+	N	Y	Y	iron/ascorbate-dependent oxidoreductase, putative, expressed
22	Chr6	LOC_Os06g08060	LOC_Os06g08060.1	3900488	3903056	+	N	Y	Y	leucoanthocyanidin dioxygenase, putative, expressed
23	Chr6	LOC_Os06g08080	LOC_Os06g08080.1	3919501	3924409	+	N	Y	Y	inorganic H+ pyrophosphatase, putative, expressed
24	Chr6	LOC_Os06g08090	LOC_Os06g08090.2	3924681	3927945	-	N	Y	N	heparanase-like protein precursor, putative, expressed
25	Chr6	LOC_Os06g08100	LOC_Os06g08100.1	3932092	3932802	+	N	Y	Y	jp18, putative, expressed
26	Chr6	LOC_Os06g08110	LOC_Os06g08110.1	3934027	3937229	-	N	Y	Y	nodulin, putative, expressed
27	Chr6	LOC_Os06g08120	LOC_Os06g08120.1	3941687	3943447	+	N	Y	Y	plant protein of unknown function domain containing protein, expressed
28	Chr6	LOC_Os06g08130	LOC_Os06g08130.1	3946825	3947689	-	N	Y	Y	expressed protein
29	Chr6	LOC_Os06g08140	LOC_Os06g08140.1	3947926	3952251	-	N	Y	Y	protein phosphatase 2C, putative, expressed
30	Chr6	LOC_Os06g08154	LOC_Os06g08154.1	3956913	3961586	-	N	Y	Y	receptor-like protein kinase 5 precursor, putative, expressed
31	Chr6	LOC_Os06g08170	LOC_Os06g08170.1	3961923	3964854	-	N	Y	Y	transporter, major facilitator family, putative, expressed
32	Chr6	LOC_Os06g08180	LOC_Os06g08180.1	3966030	3969599	-	N	Y	Y	expressed protein
33	Chr6	LOC_Os06g08190	LOC_Os06g08190.1	3972478	3973001	-	N	Y	Y	expressed protein
34	Chr6	LOC_Os06g08200	LOC_Os06g08200.1	3975756	3976128	-	N	Y	Y	expressed protein
35	Chr6	LOC_Os06g08210	LOC_Os06g08210.1	3977891	3978241	-	N	Y	Y	expressed protein
36	Chr6	LOC_Os06g08220	LOC_Os06g08220.1	3981597	3982578	-	N	Y	Y	expressed protein
37	Chr6	LOC_Os06g08230	LOC_Os06g08230.1	3983594	3984270	-	N	Y	Y	expressed protein
38	Chr6	LOC_Os06g08240	LOC_Os06g08240.1	3990605	3993034	-	N	Y	Y	expressed protein
39	Chr6	LOC_Os06g08250	LOC_Os06g08250.1	3994993	3996159	-	N	Y	Y	zinc finger family protein, putative, expressed
40	Chr6	LOC_Os06g08270	LOC_Os06g08270.1	4004934	4005618	-	N	Y	Y	expressed protein
41	Chr6	LOC_Os06g08280	LOC_Os06g08280.1	4008139	4013539	+	N	Y	Y	protein kinase domain containing protein, expressed
42	Chr6	LOC_Os06g08290	LOC_Os06g08290.1	4015962	4019327	+	N	Y	Y	MYB family transcription factor, putative, expressed
43	Chr6	LOC_Os06g08300	LOC_Os06g08300.2	4019847	4022602	+	N	Y	Y	FAD dependent oxidoreductase domain containing protein, expressed
44	Chr6	LOC_Os06g08310	LOC_Os06g08310.1	4027361	4030375	-	N	Y	Y	plasma membrane ATPase, putative, expressed
45	Chr6	LOC_Os06g08320	LOC_Os06g08320.1	4033795	4034043	-	N	Y	Y	60S ribosomal protein L39, putative, expressed
46	Chr6	LOC_Os06g08340	LOC_Os06g08340.1	4040908	4041551	+	N	Y	Y	AP2 domain containing protein, expressed
47	Chr6	LOC_Os06g08350	LOC_Os06g08350.1	4051268	4052804	+	N	Y	Y	expressed protein
48	Chr6	LOC_Os06g08360	LOC_Os06g08360.1	4062304	4063540	-	N	Y	Y	ethylene-responsive element-binding protein, putative, expressed
49	Chr6	LOC_Os06g08380	LOC_Os06g08380.1	4066762	4083811	-	N	Y	Y	1,3-beta-glucan synthase component domain containing protein, expressed
50	Chr6	LOC_Os06g08390	LOC_Os06g08390.1	4087964	4092245	+	N	Y	Y	Ser/Thr protein phosphatase family protein, putative, expressed
51	Chr6	LOC_Os06g08400	LOC_Os06g08400.1	4093231	4100936	+	N	Y	Y	LIM domain-containing protein, putative, expressed
52	Chr6	LOC_Os06g08440	LOC_Os06g08440.1	4137248	4142663	+	N	Y	Y	two-component response regulator, putative, expressed
53	Chr6	LOC_Os06g08450	LOC_Os06g08450.1	4142851	4150976	-	N	Y	Y	histidine kinase, putative, expressed
54	Chr6	LOC_Os06g08460	LOC_Os06g08460.1	4161337	4162797	+	N	Y	Y	exo70 exocyst complex subunit, putative, expressed
55	Chr6	LOC_Os06g08470	LOC_Os06g08470.1	4162931	4167042	-	N	Y	Y	expressed protein
56	Chr6	LOC_Os06g08480	LOC_Os06g08480.1	4167229	4183940	-	Y	Y	Y	CHD3-type chromatin-remodeling factor PICKLE, putative, expressed
57	Chr6	LOC_Os06g08490	LOC_Os06g08490.1	4189066	4190563	-	N	Y	Y	X0001, putative, expressed
58	Chr6	LOC_Os06g08500	LOC_Os06g08500.1	4192207	4194416	-	N	Y	Y	BHLH transcription factor, putative, expressed
59	Chr6	LOC_Os06g08510	LOC_Os06g08510.1	4201213	4202867	-	N	Y	Y	expressed protein
60	Chr6	LOC_Os06g08530	LOC_Os06g08530.2	4213119	4218603	-	N	Y	N	ubiquitin carboxyl-terminal hydrolase domain containing protein, expressed
61	Chr6	LOC_Os06g08540	LOC_Os06g08540.1	4224295	4228006	+	N	Y	N	formin-like protein 13, putative, expressed
62	Chr6	LOC_Os06g08550	LOC_Os06g08550.1	4229184	4233157	-	N	Y	Y	BTBN14 - Bric-a-Brac, Tramtrack, Broad Complex BTB domain with non-phototropic hypocotyl 3 NPH3 domain, expressed
63	Chr6	LOC_Os06g08560	LOC_Os06g08560.1	4250728	4264343	+	N	Y	Y	multidrug resistance-associated protein 11, putative, expressed

## Sheet: TableS8
Supplementary Table S8. Genes in the LD decay region of 243 kb up and downstream from peak SNP 3054902 on chromosome 3 with their annotation
Note: Locus blocked in yellow color is selected for haplotype study relevant to root dry weight at 28 days
S.No.	chr	locus	model	start	stop	ori	is_TE	is_expressed	is_representative	annotation
1	Chr3	LOC_Os03g05630	LOC_Os03g05630.1	2811738	2814268	+	N	Y	Y	expressed protein
2	Chr3	LOC_Os03g05640	LOC_Os03g05640.1	2815438	2817367	-	N	Y	Y	inorganic phosphate transporter, putative, expressed
3	Chr3	LOC_Os03g05650	LOC_Os03g05650.1	2818997	2820125	+	N	Y	Y	expressed protein
4	Chr3	LOC_Os03g05660	LOC_Os03g05660.1	2822929	2828096	-	N	Y	Y	appr-1-p processing enzyme family protein, putative, expressed
5	Chr3	LOC_Os03g05680	LOC_Os03g05680.1	2833133	2837273	+	N	Y	Y	histone demethylase JARID1C, putative, expressed
6	Chr3	LOC_Os03g05690	LOC_Os03g05690.1	2838772	2841691	+	N	Y	Y	ZOS3-03 - C2H2 zinc finger protein, expressed
7	Chr3	LOC_Os03g05700	LOC_Os03g05700.1	2841790	2842391	-	N	Y	Y	expressed protein
8	Chr3	LOC_Os03g05710	LOC_Os03g05710.1	2843447	2844831	-	N	Y	Y	acetyltransferase, GNAT family, putative, expressed
9	Chr3	LOC_Os03g05720	LOC_Os03g05720.1	2845709	2851689	+	N	Y	Y	WD domain, G-beta repeat domain containing protein, expressed
10	Chr3	LOC_Os03g05730	LOC_Os03g05730.1	2852293	2856682	-	N	Y	Y	cell division control protein 48 homolog E, putative, expressed
11	Chr3	LOC_Os03g05740	LOC_Os03g05740.1	2857125	2860232	-	N	Y	Y	ras-related protein, putative, expressed
12	Chr3	LOC_Os03g05750	LOC_Os03g05750.1	2866315	2868242	-	N	Y	Y	heavy-metal-associated domain-containing protein, putative, expressed
13	Chr3	LOC_Os03g05760	LOC_Os03g05760.1	2870362	2875430	+	N	Y	Y	transcription factor Dp, putative, expressed
14	Chr3	LOC_Os03g05770	LOC_Os03g05770.1	2878828	2880890	+	N	Y	Y	peroxidase precursor, putative, expressed
15	Chr3	LOC_Os03g05780	LOC_Os03g05780.1	2883005	2887922	-	N	Y	Y	4-coumarate--CoA ligase-like 7, putative, expressed
16	Chr3	LOC_Os03g05800	LOC_Os03g05800.2	2898094	2900274	-	N	Y	N	expressed protein
17	Chr3	LOC_Os03g05806	LOC_Os03g05806.1	2901596	2906614	+	N	Y	Y	pseudouridine synthase family protein, putative, expressed
18	Chr3	LOC_Os03g05812	LOC_Os03g05812.1	2907108	2912670	+	N	Y	Y	expressed protein
19	Chr3	LOC_Os03g05820	LOC_Os03g05820.1	2913921	2922883	+	N	Y	Y	kinesin motor domain containing protein, expressed
20	Chr3	LOC_Os03g05840	LOC_Os03g05840.1	2934839	2937290	+	N	Y	Y	FAD dependent oxidoreductase domain containing protein, expressed
21	Chr3	LOC_Os03g05860	LOC_Os03g05860.1	2942767	2943245	+	N	Y	Y	expressed protein
22	Chr3	LOC_Os03g05870	LOC_Os03g05870.1	2947350	2948285	-	N	Y	Y	Fe-S metabolism associated domain containing protein, expressed
23	Chr3	LOC_Os03g05880	LOC_Os03g05880.2	2951453	2952612	+	N	Y	N	monooxygenase, putative, expressed
24	Chr3	LOC_Os03g05890	LOC_Os03g05890.1	2955833	2956258	-	N	Y	Y	expressed protein
25	Chr3	LOC_Os03g05900	LOC_Os03g05900.1	2958312	2960616	+	N	Y	Y	expressed protein
26	Chr3	LOC_Os03g05910	LOC_Os03g05910.2	2961746	2964306	+	N	Y	N	expressed protein
27	Chr3	LOC_Os03g05920	LOC_Os03g05920.1	2964716	2967357	+	N	Y	Y	expressed protein
28	Chr3	LOC_Os03g05940	LOC_Os03g05940.1	2970538	2970936	-	N	Y	Y	expressed protein
29	Chr3	LOC_Os03g05980	LOC_Os03g05980.2	2986017	2989284	+	N	Y	N	40S ribosomal protein S9-2, putative, expressed
30	Chr3	LOC_Os03g05990	LOC_Os03g05990.1	2992796	2995344	+	N	Y	Y	expressed protein
31	Chr3	LOC_Os03g06000	LOC_Os03g06000.1	2998855	3000007	+	N	Y	Y	expansin precursor, putative, expressed
32	Chr3	LOC_Os03g06010	LOC_Os03g06010.1	3003413	3004575	-	N	Y	Y	expansin precursor, putative, expressed
33	Chr3	LOC_Os03g06020	LOC_Os03g06020.1	3006330	3007331	-	N	Y	Y	expansin precursor, putative, expressed
34	Chr3	LOC_Os03g06030	LOC_Os03g06030.1	3018375	3018629	+	N	Y	Y	expressed protein
35	Chr3	LOC_Os03g06040	LOC_Os03g06040.1	3021246	3022567	+	N	Y	Y	expansin precursor, putative, expressed
36	Chr3	LOC_Os03g06050	LOC_Os03g06050.1	3026461	3027521	+	N	Y	Y	expansin precursor, putative, expressed
37	Chr3	LOC_Os03g06060	LOC_Os03g06060.1	3036386	3037894	+	N	Y	Y	expansin precursor, putative, expressed
38	Chr3	LOC_Os03g06070	LOC_Os03g06070.2	3039736	3041597	+	N	Y	N	la domain containing protein, putative, expressed
39	Chr3	LOC_Os03g06080	LOC_Os03g06080.1	3046790	3047842	-	N	Y	Y	heavy metal-associated domain containing protein, expressed
40	Chr3	LOC_Os03g06090	LOC_Os03g06090.1	3048590	3051800	-	N	Y	Y	high-affinity nickel-transport family protein, putative, expressed
41	Chr3	LOC_Os03g06120	LOC_Os03g06120.1	3068969	3074123	+	N	Y	N	PLAC8 family protein, expressed
42	Chr3	LOC_Os03g06139	LOC_Os03g06139.1	3075919	3085989	-	N	Y	Y	ABC-2 type transporter domain containing protein, expressed
43	Chr3	LOC_Os03g06160	LOC_Os03g06160.1	3091857	3095663	+	N	Y	Y	BTBP1 - Bric-a-Brac, Tramtrack, Broad Complex BTB domain with pentapeptide repeats, expressed
44	Chr3	LOC_Os03g06170	LOC_Os03g06170.1	3095752	3096978	-	N	Y	Y	hsp20/alpha crystallin family protein, putative, expressed
45	Chr3	LOC_Os03g06180	LOC_Os03g06180.1	3097959	3102114	+	N	Y	Y	expressed protein
46	Chr3	LOC_Os03g06190	LOC_Os03g06190.1	3103834	3109803	+	N	Y	Y	3-5 exonuclease family protein, putative, expressed
47	Chr3	LOC_Os03g06200	LOC_Os03g06200.1	3110724	3112543	+	N	Y	Y	aminotransferase, putative, expressed
48	Chr3	LOC_Os03g06210	LOC_Os03g06210.1	3114532	3115716	+	N	Y	Y	expressed protein
49	Chr3	LOC_Os03g06220	LOC_Os03g06220.1	3115966	3120767	+	Y	Y	Y	DEAD-box ATP-dependent RNA helicase, putative, expressed
50	Chr3	LOC_Os03g06230	LOC_Os03g06230.1	3119831	3123758	-	N	Y	Y	galactose mutarotase-like, putative, expressed
51	Chr3	LOC_Os03g06240	LOC_Os03g06240.2	3125933	3130483	-	N	Y	N	YT521-B-like family domain containing protein, expressed
52	Chr3	LOC_Os03g06290	LOC_Os03g06290.1	3151513	3165238	-	N	Y	Y	OsSub27 - Putative Subtilisin homologue, expressed
53	Chr3	LOC_Os03g06330	LOC_Os03g06330.1	3165266	3168965	+	N	Y	Y	tyrosine protein kinase domain containing protein, putative, expressed
54	Chr3	LOC_Os03g06340	LOC_Os03g06340.2	3170103	3176422	+	N	Y	N	XS domain containing protein, expressed
55	Chr3	LOC_Os03g06350	LOC_Os03g06350.1	3178092	3179590	-	N	Y	Y	DUF623 domain containing protein, expressed
56	Chr3	LOC_Os03g06360	LOC_Os03g06360.1	3184492	3185937	-	N	Y	Y	late embryogenesis abundant protein D-34, putative, expressed
57	Chr3	LOC_Os03g06370	LOC_Os03g06370.2	3186782	3190051	+	N	Y	Y	PPR repeat domain containing protein, putative, expressed
58	Chr3	LOC_Os03g06379	LOC_Os03g06379.1	3192065	3194452	+	N	Y	Y	LYR motif containing protein, putative, expressed
59	Chr3	LOC_Os03g06390	LOC_Os03g06390.1	3194990	3196661	-	N	Y	Y	expressed protein
60	Chr3	LOC_Os03g06400	LOC_Os03g06400.1	3197694	3199982	+	N	Y	N	expressed protein
61	Chr3	LOC_Os03g06410	LOC_Os03g06410.1	3201312	3208299	+	N	Y	Y	protein kinase domain containing protein, expressed
62	Chr3	LOC_Os03g06420	LOC_Os03g06420.4	3208856	3211542	+	N	Y	N	expressed protein
63	Chr3	LOC_Os03g06430	LOC_Os03g06430.1	3212759	3213174	-	N	Y	Y	expressed protein
64	Chr3	LOC_Os03g06440	LOC_Os03g06440.1	3215478	3220186	-	N	Y	N	RNA helicase SDE3, putative, expressed
65	Chr3	LOC_Os03g06460	LOC_Os03g06460.1	3228977	3233508	-	N	Y	Y	type I inositol-1,4,5-trisphosphate 5-phosphatase, putative, expressed
66	Chr3	LOC_Os03g06470	LOC_Os03g06470.1	3238472	3238920	-	N	Y	Y	expressed protein
67	Chr3	LOC_Os03g06480	LOC_Os03g06480.1	3241663	3242746	-	N	Y	Y	expressed protein
68	Chr3	LOC_Os03g06490	LOC_Os03g06490.1	3252987	3257872	+	N	Y	Y	expressed protein
69	Chr3	LOC_Os03g06510	LOC_Os03g06510.1	3258437	3270596	+	N	Y	Y	KIP1, putative, expressed
70	Chr3	LOC_Os03g06520	LOC_Os03g06520.1	3271150	3276910	-	N	Y	Y	sulfate transporter, putative, expressed
71	Chr3	LOC_Os03g06530	LOC_Os03g06530.1	3288542	3289078	-	N	Y	Y	expressed protein

## Sheet: TableS9
Supplementary Table S9. Genes in the LD decay region of 243 kb up and downstream from peak SNP 30052376 on chromosome 4 with their annotation
Note: Locus blocked in yellow color is selected for haplotype study relevant to relative root growth rate (AGR and CGR)
S.No.	chr	locus	model	start	stop	ori	is_TE	is_expressed	is_representative	annotation
1	Chr4	LOC_Os04g49970	LOC_Os04g49970.1	29809222	29810808	+	N	Y	Y	U-box, putative, expressed
2	Chr4	LOC_Os04g49980	LOC_Os04g49980.1	29811954	29812728	+	N	Y	Y	late embryogenesis abundant group 1, putative, expressed
3	Chr4	LOC_Os04g49990	LOC_Os04g49990.1	29814033	29818138	-	N	Y	Y	AT hook motif domain containing protein, expressed
4	Chr4	LOC_Os04g50020	LOC_Os04g50020.1	29827863	29828919	+	N	Y	Y	heavy-metal-associated domain-containing protein, putative, expressed
5	Chr4	LOC_Os04g50030	LOC_Os04g50030.1	29831237	29833007	-	N	Y	Y	DNA binding protein, putative, expressed
6	Chr4	LOC_Os04g50040	LOC_Os04g50040.1	29849841	29850891	-	N	Y	Y	expressed protein
7	Chr4	LOC_Os04g50060	LOC_Os04g50060.2	29857538	29860559	+	N	Y	N	GRAS family transcription factor domain containing protein, expressed
8	Chr4	LOC_Os04g50070	LOC_Os04g50070.1	29863255	29863836	+	N	Y	Y	ZOS4-13 - C2H2 zinc finger protein, expressed
9	Chr4	LOC_Os04g50080	LOC_Os04g50080.1	29866501	29867154	+	N	Y	Y	expressed protein
10	Chr4	LOC_Os04g50090	LOC_Os04g50090.1	29877890	29881295	+	N	Y	Y	helix-loop-helix DNA-binding protein, putative, expressed
11	Chr4	LOC_Os04g50100	LOC_Os04g50100.1	29883205	29885139	-	N	Y	Y	RING-H2 finger protein ATL5G, putative, expressed
12	Chr4	LOC_Os04g50110	LOC_Os04g50110.1	29888072	29891194	-	N	Y	Y	RNA recognition motif containing protein, putative, expressed
13	Chr4	LOC_Os04g50120	LOC_Os04g50120.1	29894656	29896857	-	N	Y	Y	zinc-binding protein, putative, expressed
14	Chr4	LOC_Os04g50176	LOC_Os04g50176.1	29938912	29939952	+	N	Y	Y	expressed protein
15	Chr4	LOC_Os04g50180	LOC_Os04g50180.1	29941254	29941972	-	N	Y	Y	expressed protein
16	Chr4	LOC_Os04g50184	LOC_Os04g50184.1	29944092	29944493	-	N	Y	Y	expressed protein
17	Chr4	LOC_Os04g50196	LOC_Os04g50196.1	29953756	29954073	-	N	Y	Y	expressed protein
18	Chr4	LOC_Os04g50200	LOC_Os04g50200.1	29958106	29959638	-	N	Y	Y	OsFBX151 - F-box domain containing protein, expressed
19	Chr4	LOC_Os04g50204	LOC_Os04g50204.1	29964977	29968171	+	N	Y	Y	protein transport protein-related, putative, expressed
20	Chr4	LOC_Os04g50208	LOC_Os04g50208.2	29969234	29972696	-	N	Y	N	phosphoenolpyruvate carboxykinase, putative, expressed
21	Chr4	LOC_Os04g50212	LOC_Os04g50212.1	29973306	29973848	-	N	Y	Y	expressed protein
22	Chr4	LOC_Os04g50216	LOC_Os04g50216.1	29975239	29977835	-	N	Y	Y	SNARE associated Golgi protein, putative, expressed
23	Chr4	LOC_Os04g50660	LOC_Os04g50660.1	29981604	29988189	-	N	Y	Y	WD domain, G-beta repeat domain containing protein, expressed
24	Chr4	LOC_Os04g50670	LOC_Os04g50670.1	29989166	29991068	-	N	Y	Y	expressed protein
25	Chr4	LOC_Os04g50680	LOC_Os04g50680.1	29995753	29997261	-	N	Y	Y	MYB family transcription factor, putative, expressed
26	Chr4	LOC_Os04g50700	LOC_Os04g50700.1	30001482	30002546	+	N	Y	Y	pathogenesis-related Bet v I family protein, putative, expressed
27	Chr4	LOC_Os04g50710	LOC_Os04g50710.1	30004307	30005122	+	N	Y	Y	pathogenesis-related Bet v I family protein, putative, expressed
28	Chr4	LOC_Os04g50720	LOC_Os04g50720.1	30006879	30011384	+	N	Y	Y	ara54-like RING finger protein, putative, expressed
29	Chr4	LOC_Os04g50730	LOC_Os04g50730.1	30012117	30016413	+	N	Y	Y	RWD domain containing protein, expressed
30	Chr4	LOC_Os04g50740	LOC_Os04g50740.1	30016919	30021073	+	N	Y	Y	ara54-like RING finger protein, putative, expressed
31	Chr4	LOC_Os04g50750	LOC_Os04g50750.1	30021171	30021708	-	N	Y	Y	expressed protein
32	Chr4	LOC_Os04g50760	LOC_Os04g50760.1	30022736	30026167	-	N	Y	Y	ara54-like RING finger protein, putative, expressed
33	Chr4	LOC_Os04g50770	LOC_Os04g50770.1	30028734	30030685	-	N	Y	Y	MYB family transcription factor, putative, expressed
34	Chr4	LOC_Os04g50780	LOC_Os04g50780.1	30044812	30045233	+	N	Y	Y	expressed protein
35	Chr4	LOC_Os04g50790	LOC_Os04g50790.1	30047180	30050483	-	N	Y	Y	RNA recognition motif, putative, expressed
36	Chr4	LOC_Os04g50800	LOC_Os04g50800.1	30052639	30054500	-	N	Y	Y	expressed protein
37	Chr4	LOC_Os04g50810	LOC_Os04g50810.1	30057899	30059561	-	N	Y	Y	expressed protein
38	Chr4	LOC_Os04g50820	LOC_Os04g50820.1	30062427	30065581	+	N	Y	Y	oligopeptide transporter, putative, expressed
39	Chr4	LOC_Os04g50840	LOC_Os04g50840.1	30070498	30072938	-	N	Y	Y	expressed protein
40	Chr4	LOC_Os04g50850	LOC_Os04g50850.1	30075418	30077026	+	N	Y	Y	aspartyl protease family, putative, expressed
41	Chr4	LOC_Os04g50860	LOC_Os04g50860.1	30077624	30080399	-	N	Y	Y	expressed protein
42	Chr4	LOC_Os04g50864	LOC_Os04g50864.1	30081062	30084230	-	N	Y	Y	expressed protein
43	Chr4	LOC_Os04g50870	LOC_Os04g50870.1	30085471	30093459	-	N	Y	Y	elongation factor Tu, putative, expressed
44	Chr4	LOC_Os04g50880	LOC_Os04g50880.1	30107208	30108889	-	N	Y	Y	phosphoribulokinase/Uridine kinase family protein, expressed
45	Chr4	LOC_Os04g50890	LOC_Os04g50890.1	30109971	30113663	-	N	Y	Y	secretory carrier-associated membrane protein, putative, expressed
46	Chr4	LOC_Os04g50910	LOC_Os04g50910.1	30119174	30119737	-	N	Y	Y	expressed protein
47	Chr4	LOC_Os04g50920	LOC_Os04g50920.1	30132491	30136547	+	N	Y	Y	WRKY37, expressed
48	Chr4	LOC_Os04g50930	LOC_Os04g50930.1	30145192	30148356	+	N	Y	Y	peptide transporter PTR2, putative, expressed
49	Chr4	LOC_Os04g50940	LOC_Os04g50940.2	30156252	30159323	+	N	Y	N	peptide transporter PTR2, putative, expressed
50	Chr4	LOC_Os04g50950	LOC_Os04g50950.1	30161452	30165517	+	N	Y	Y	peptide transporter PTR2, putative, expressed
51	Chr4	LOC_Os04g50960	LOC_Os04g50960.1	30167235	30171912	+	N	Y	Y	expressed protein
52	Chr4	LOC_Os04g50970	LOC_Os04g50970.1	30172119	30174209	-	N	Y	Y	seed specific protein Bn15D1B, putative, expressed
53	Chr4	LOC_Os04g50990	LOC_Os04g50990.1	30180315	30182052	+	N	Y	Y	L11 domain containing ribosomal protein, putative, expressed
54	Chr4	LOC_Os04g51000	LOC_Os04g51000.1	30182589	30185852	-	N	Y	Y	transcription factor FL, putative, expressed
55	Chr4	LOC_Os04g51009	LOC_Os04g51009.2	30195921	30200621	-	N	Y	Y	OsWAK52 - OsWAK short gene, expressed
56	Chr4	LOC_Os04g51030	LOC_Os04g51030.1	30209131	30213964	+	N	Y	Y	wall-associated kinase 1, putative, expressed
57	Chr4	LOC_Os04g51040	LOC_Os04g51040.1	30215063	30217692	-	N	Y	Y	OsWAK50 - OsWAK receptor-like protein kinase, expressed
58	Chr4	LOC_Os04g51050	LOC_Os04g51050.1	30220289	30223170	-	N	Y	Y	OsWAK53b - OsWAK receptor-like protein kinase, expressed
59	Chr4	LOC_Os04g51060	LOC_Os04g51060.1	30224488	30230506	-	N	Y	Y	expressed protein
60	Chr4	LOC_Os04g51070	LOC_Os04g51070.1	30235323	30238854	-	N	Y	Y	helix-loop-helix DNA-binding domain containing protein, expressed
61	Chr4	LOC_Os04g51080	LOC_Os04g51080.1	30241588	30246851	+	N	Y	Y	scramblase, putative, expressed
62	Chr4	LOC_Os04g51090	LOC_Os04g51090.1	30249452	30263511	+	Y	Y	Y	tRNA-splicing endonuclease positive effector-related, putative, expressed
63	Chr4	LOC_Os04g51100	LOC_Os04g51100.1	30264207	30267397	+	N	Y	Y	COBW domain containing protein, putative, expressed
64	Chr4	LOC_Os04g51110	LOC_Os04g51110.2	30267833	30270707	+	N	Y	N	WD repeat-containing protein, putative, expressed
65	Chr4	LOC_Os04g51120	LOC_Os04g51120.3	30271221	30276283	+	N	Y	N	ENTH domain containing protein, expressed
66	Chr4	LOC_Os04g51130	LOC_Os04g51130.1	30282336	30284610	+	N	Y	Y	expressed protein
67	Chr4	LOC_Os04g51140	LOC_Os04g51140.1	30284968	30286216	-	N	Y	N	E2F-related protein, putative, expressed
68	Chr4	LOC_Os04g51166	LOC_Os04g51166.1	30294784	30297419	-	N	Y	Y	expressed protein

## Sheet: TableS10
Supplementary Table S10. Genes in the LD decay region of 243 kb up and downstream from peak SNP 21269914 on chromosome 7 with their annotation
Note: Locus blocked in yellow color is selected for haplotype study relevant to root length at 14 days
S.No.	chr	locus	model	start	stop	ori	is_TE	is_expressed	is_representative	annotation
1	Chr7	LOC_Os07g35110	LOC_Os07g35110.1	21029434	21032039	+	N	Y	Y	Leucine Rich Repeat family protein, expressed
2	Chr7	LOC_Os07g35130	LOC_Os07g35130.1	21041406	21043393	+	N	Y	Y	OsFBX240 - F-box domain containing protein, expressed
3	Chr7	LOC_Os07g35140	LOC_Os07g35140.2	21045118	21049397	+	N	Y	N	receptor-like serine-threonine protein kinase, putative, expressed
4	Chr7	LOC_Os07g35160	LOC_Os07g35160.1	21054453	21054794	+	N	Y	Y	expressed protein
5	Chr7	LOC_Os07g35190	LOC_Os07g35190.1	21073175	21073720	+	N	Y	Y	expressed protein
6	Chr7	LOC_Os07g35200	LOC_Os07g35200.1	21074240	21075469	+	N	Y	Y	expressed protein
7	Chr7	LOC_Os07g35260	LOC_Os07g35260.2	21104509	21109960	+	N	Y	N	TKL_IRAK_DUF26-lc.9 - DUF26 kinases have homology to DUF26 containing loci, expressed
8	Chr7	LOC_Os07g35280	LOC_Os07g35280.1	21116319	21121002	+	N	Y	Y	TKL_IRAK_DUF26-lc.1 - DUF26 kinases have homology to DUF26 containing loci, expressed
9	Chr7	LOC_Os07g35290	LOC_Os07g35290.1	21121293	21125295	+	N	Y	Y	TKL_IRAK_DUF26-lc.10 - DUF26 kinases have homology to DUF26 containing loci, expressed
10	Chr7	LOC_Os07g35300	LOC_Os07g35300.1	21128612	21132530	+	N	Y	Y	TKL_IRAK_DUF26-lc.11 - DUF26 kinases have homology to DUF26 containing loci, expressed
11	Chr7	LOC_Os07g35310	LOC_Os07g35310.2	21133028	21140733	-	N	Y	N	TKL_IRAK_DUF26-lc.12 - DUF26 kinases have homology to DUF26 containing loci, expressed
12	Chr7	LOC_Os07g35330	LOC_Os07g35330.1	21140941	21144309	+	N	Y	Y	TKL_IRAK_DUF26-lc.13 - DUF26 kinases have homology to DUF26 containing loci, expressed
13	Chr7	LOC_Os07g35335	LOC_Os07g35335.1	21144789	21145980	-	N	Y	Y	expressed protein
14	Chr7	LOC_Os07g35340	LOC_Os07g35340.2	21146479	21149142	+	N	Y	N	TKL_IRAK_DUF26-lc.14 - DUF26 kinases have homology to DUF26 containing loci, expressed
15	Chr7	LOC_Os07g35350	LOC_Os07g35350.3	21150011	21152329	-	N	Y	N	glucan endo-1,3-beta-glucosidase precursor, putative, expressed
16	Chr7	LOC_Os07g35360	LOC_Os07g35360.1	21154085	21154654	+	N	Y	Y	expressed protein
17	Chr7	LOC_Os07g35370	LOC_Os07g35370.1	21155350	21158796	-	N	Y	Y	TKL_IRAK_DUF26-lc.15 - DUF26 kinases have homology to DUF26 containing loci, expressed
18	Chr7	LOC_Os07g35380	LOC_Os07g35380.1	21160895	21163892	-	N	Y	Y	TKL_IRAK_DUF26-lc.16 - DUF26 kinases have homology to DUF26 containing loci, expressed
19	Chr7	LOC_Os07g35390	LOC_Os07g35390.1	21167221	21170686	+	N	Y	Y	TKL_IRAK_DUF26-lc.17 - DUF26 kinases have homology to DUF26 containing loci, expressed
20	Chr7	LOC_Os07g35400	LOC_Os07g35400.1	21172198	21172650	-	N	Y	Y	expressed protein
21	Chr7	LOC_Os07g35410	LOC_Os07g35410.1	21175052	21178563	+	N	Y	Y	TKL_IRAK_DUF26-lc.18 - DUF26 kinases have homology to DUF26 containing loci, expressed
22	Chr7	LOC_Os07g35470	LOC_Os07g35470.1	21213651	21214351	-	N	Y	Y	expressed protein
23	Chr7	LOC_Os07g35480	LOC_Os07g35480.2	21223250	21225811	-	N	Y	Y	glucan endo-1,3-beta-glucosidase precursor, putative, expressed
24	Chr7	LOC_Os07g35490	LOC_Os07g35490.1	21229917	21230372	-	N	Y	Y	expressed protein
25	Chr7	LOC_Os07g35500	LOC_Os07g35500.1	21232113	21235788	-	Y	Y	Y	mucin-associated surface protein, putative, expressed
26	Chr7	LOC_Os07g35510	LOC_Os07g35510.1	21238269	21241263	-	N	Y	Y	glucan endo-1,3-beta-glucosidase precursor, putative, expressed
27	Chr7	LOC_Os07g35520	LOC_Os07g35520.1	21244872	21247832	-	N	Y	Y	glucan endo-1,3-beta-glucosidase precursor, putative, expressed
28	Chr7	LOC_Os07g35530	LOC_Os07g35530.1	21261787	21264263	+	N	Y	Y	expressed protein
29	Chr7	LOC_Os07g35540	LOC_Os07g35540.1	21265833	21269391	+	N	Y	Y	TKL_IRAK_DUF26-lc.19 - DUF26 kinases have homology to DUF26 containing loci, expressed
30	Chr7	LOC_Os07g35560	LOC_Os07g35560.2	21280300	21282637	-	N	Y	N	glucan endo-1,3-beta-glucosidase precursor, putative, expressed
31	Chr7	LOC_Os07g35570	LOC_Os07g35570.1	21293128	21294138	-	N	Y	Y	O-acyltransferase, putative, expressed
32	Chr7	LOC_Os07g35580	LOC_Os07g35580.1	21295196	21299576	-	N	Y	Y	TKL_IRAK_DUF26-lc.20 - DUF26 kinases have homology to DUF26 containing loci, expressed
33	Chr7	LOC_Os07g35600	LOC_Os07g35600.1	21299629	21311339	-	N	Y	Y	expressed protein
34	Chr7	LOC_Os07g35610	LOC_Os07g35610.1	21315434	21320392	-	N	Y	Y	kelch repeat-containing protein, putative, expressed
35	Chr7	LOC_Os07g35620	LOC_Os07g35620.1	21325701	21326363	-	N	Y	Y	expressed protein
36	Chr7	LOC_Os07g35640	LOC_Os07g35640.1	21345784	21346908	-	N	Y	Y	expressed protein
37	Chr7	LOC_Os07g35650	LOC_Os07g35650.1	21353081	21356652	-	N	Y	Y	TKL_IRAK_DUF26-lc.2 - DUF26 kinases have homology to DUF26 containing loci, expressed
38	Chr7	LOC_Os07g35660	LOC_Os07g35660.1	21359653	21366555	+	N	Y	Y	TKL_IRAK_DUF26-lc.21 - DUF26 kinases have homology to DUF26 containing loci, expressed
39	Chr7	LOC_Os07g35680	LOC_Os07g35680.1	21367969	21374694	-	N	Y	Y	TKL_IRAK_DUF26-lc22 - DUF26 kinases have homology to DUF26 containing loci, expressed
40	Chr7	LOC_Os07g35690	LOC_Os07g35690.2	21378090	21381273	+	N	Y	N	TKL_IRAK_DUF26-lc.3 - DUF26 kinases have homology to DUF26 containing loci, expressed
41	Chr7	LOC_Os07g35700	LOC_Os07g35700.2	21384747	21388269	-	N	Y	N	TKL_IRAK_DUF26-lc.4 - DUF26 kinases have homology to DUF26 containing loci, expressed
42	Chr7	LOC_Os07g35720	LOC_Os07g35720.1	21391473	21393539	-	Y	Y	Y	expressed protein
43	Chr7	LOC_Os07g35730	LOC_Os07g35730.1	21395195	21396704	-	N	Y	Y	TKL_IRAK_DUF26-lc.23 - DUF26 kinases have homology to DUF26 containing loci, expressed
44	Chr7	LOC_Os07g35740	LOC_Os07g35740.1	21407904	21411687	-	N	Y	Y	TKL_IRAK_DUF26-ld.2 - DUF26 kinases have homology to DUF26 containing loci, expressed
45	Chr7	LOC_Os07g35750	LOC_Os07g35750.2	21412625	21419296	-	N	Y	N	TKL_IRAK_DUF26-ld.3 - DUF26 kinases have homology to DUF26 containing loci, expressed
46	Chr7	LOC_Os07g35760	LOC_Os07g35760.1	21421637	21422203	+	N	Y	Y	expressed protein
47	Chr7	LOC_Os07g35770	LOC_Os07g35770.1	21426350	21427495	-	N	N	Y	TKL_IRAK_DUF26-ld.4 - DUF26 kinases have homology to DUF26 containing loci
48	Chr7	LOC_Os07g35790	LOC_Os07g35790.1	21434557	21437671	-	N	Y	Y	TKL_IRAK_DUF26-ld.5 - DUF26 kinases have homology to DUF26 containing loci, expressed
49	Chr7	LOC_Os07g35810	LOC_Os07g35810.1	21441037	21444823	-	N	Y	Y	TKL_IRAK_DUF26-ld.6 - DUF26 kinases have homology to DUF26 containing loci, expressed
50	Chr7	LOC_Os07g35820	LOC_Os07g35820.1	21448087	21448443	-	N	Y	Y	expressed protein
51	Chr7	LOC_Os07g35860	LOC_Os07g35860.1	21465220	21466378	+	N	Y	Y	plastocyanin-like domain containing protein, putative, expressed
52	Chr7	LOC_Os07g35870	LOC_Os07g35870.2	21466736	21469857	-	N	Y	N	basic helix-loop-helix DND-binding domain containing protein, expressed
53	Chr7	LOC_Os07g35880	LOC_Os07g35880.1	21471055	21473327	+	N	Y	Y	beta-amylase, putative, expressed
54	Chr7	LOC_Os07g35920	LOC_Os07g35920.4	21486604	21504497	-	N	Y	N	expressed protein
55	Chr7	LOC_Os07g35940	LOC_Os07g35940.1	21503815	21506356	+	N	Y	Y	beta-amylase, putative, expressed
56	Chr7	LOC_Os07g35950	LOC_Os07g35950.1	21509949	21510851	+	N	Y	Y	expressed protein
